# Supplementary material for: HIV-associated gut microbial alterations are dependent on host and geographic context
Source: Nat Commun. 2024 Feb 5;15:1055. doi: 10.1038/s41467-023-44566-4 (PMC10844288; doi:10.1038/s41467-023-44566-4)
Supplement: Supplementary file 3 — Supplementary Dataset 1 [file 41467_2023_44566_MOESM3_ESM.xlsx]

## Sheet: total
X	SampleID	subject_id	Race	Ethnicity	unique_id	primer_used	sequencing_date	read_count	hiv_phenotype	sample_cohort	sexual_orientation	age	sex	sample_date	height_cm	height_in	weight_kg	weight_lbs	BMI	cd4_current	cd4_nadir	current_art_class_consolid2	current_art_exact_combine_TFV	current_art_exact_separate_TFV	current_art_class	current_art_class_consolid1	days_on_art	years_on_art	scd14_ng_ml_uvm	il6_pg_ml_uvm	scd163_ng_ml_uvm_bots	ifabp_pg_ml_uvm	REPsCD14	REPIL6	REPCD163	REPIFABP	partner_gender	rec_anal_2d	rec_anal_2d_prot	rec_anal_2d_unprot	rec_anal_30d	rec_anal_30d_prot	rec_anal_30d_unprot	rectum_insert_2d	rectum_insert_30d	num_sex_partner_2mo	num_sex_partner_6mo	condom_freq	dm2_hx
MBA1007.0092.0281.2016.03.11	MBA1007.0092.0281.2016.03.11	MBA1007	Black_AA	Not_Hispanic_Latino	92	281	2016.03.11	17047	2_suppressed	uganda_2	unknown	51	male	2/20/14	168	NA	55	NA	19.487	1178	168	NRTI_NRTI_NNRTI	3TC_ZDV_NVP	3TC_ZDV_NVP	NRTI_NRTI_NNRTI	NRTI_NRTI_NNRTI	3141	8.60548	1643.26	0.155	272.56	657.2	NA	NA	NA	NA	NA	NA	NA	NA	NA	NA	NA	NA	NA	NA	NA	NA	0
MBA1033.0055.0244.2016.02.14	MBA1033.0055.0244.2016.02.14	MBA1033	Black_AA	Not_Hispanic_Latino	55	244	2016.02.14	23218	2_suppressed	uganda_2	female	46	female	12/19/13	154	NA	66	NA	27.8293	374	183	NRTI_NRTI_NNRTI	3TC_ZDV_NVP	3TC_ZDV_NVP	NRTI_NRTI_NNRTI	NRTI_NRTI_NNRTI	3037	8.32055	1261.7	0.407	535.35	1214.6	NA	NA	NA	NA	NA	NA	NA	NA	NA	NA	NA	NA	NA	NA	NA	NA	0
MBA1041.0053.0242.2016.02.14	MBA1041.0053.0242.2016.02.14	MBA1041	Black_AA	Not_Hispanic_Latino	53	242	2016.02.14	14794	2_suppressed	uganda_2	female	51	female	1/21/14	172	NA	81	NA	27.3797	678	106	NRTI_NRTI_NNRTI	3TC_ZDV_NVP	3TC_ZDV_NVP	NRTI_NRTI_NNRTI	NRTI_NRTI_NNRTI	3046	8.34521	1070.46	0.364	483.61	1107.89	NA	NA	NA	NA	NA	NA	NA	NA	NA	NA	NA	NA	NA	NA	NA	NA	0
MBA1237.0170.0359.2016.02.14	MBA1237.0170.0359.2016.02.14	MBA1237	Black_AA	Not_Hispanic_Latino	170	359	2016.02.14	23762	2_suppressed	uganda_2	female	47	female	1/15/14	154	NA	54	NA	22.7694	540	137	NRTI_NRTI_NNRTI	3TC_ZDV_NVP	3TC_ZDV_NVP	NRTI_NRTI_NNRTI	NRTI_NRTI_NNRTI	2477	6.7863	1952.11	0.265	704.62	1457.4	NA	NA	NA	NA	NA	NA	NA	NA	NA	NA	NA	NA	NA	NA	NA	NA	0
MBA4133.0135.0324.2016.02.14	MBA4133.0135.0324.2016.02.14	MBA4133	Black_AA	Not_Hispanic_Latino	135	324	2016.02.14	18743	1_hiv_negative	uganda_2	female	46	female	10/15/14	154	NA	70	NA	29.5159	NA	NA	none	none	none	none	none	0	0	1036.77	0.522	264.25	697.22	NA	NA	NA	NA	NA	NA	NA	NA	NA	NA	NA	NA	NA	NA	NA	NA	0
MBA1003.0131.0320.2016.02.14	MBA1003.0131.0320.2016.02.14	MBA1003	Black_AA	Not_Hispanic_Latino	131	320	2016.02.14	51926	2_suppressed	uganda_2	female	42	female	2014-06-02	160	NA	54	NA	21.0938	355	108	NRTI_NRTI_NNRTI	3TC_ZDV_NVP	3TC_ZDV_NVP	NRTI_NRTI_NNRTI	NRTI_NRTI_NNRTI	3130	8.57534	2062.67	0.534	746.54	904.11	NA	NA	NA	NA	NA	NA	NA	NA	NA	NA	NA	NA	NA	NA	NA	NA	0
MBA1008.062.0371.2018.12.15	MBA1008.062.0371.2018.12.15	MBA1008	Black_AA	Not_Hispanic_Latino	62	371	2018.12.15	127679	2_suppressed	uganda_2	unknown	46	male	2014-09-04	170	NA	60	NA	20.7612	495	70	NRTI_NRTI_NNRTI	3TC_ZDV_NVP	3TC_ZDV_NVP	NRTI_NRTI_NNRTI	NRTI_NRTI_NNRTI	3186	8.72877	1455.42	0.388	394	959.81	NA	NA	NA	NA	NA	NA	NA	NA	NA	NA	NA	NA	NA	NA	NA	NA	0
MBA1021.0035.0460.2016.02.14	MBA1021.0035.0460.2016.02.14	MBA1021	Black_AA	Not_Hispanic_Latino	35	460	2016.02.14	25441	2_suppressed	uganda_2	unknown	50	male	12/16/13	165	NA	49	NA	17.9982	352	151	NRTI_NRTI_NNRTI	3TC_ZDV_NVP	3TC_ZDV_NVP	NRTI_NRTI_NNRTI	NRTI_NRTI_NNRTI	3042	8.33425	1297.12	0.195	344.41	1162.06	NA	NA	NA	NA	NA	NA	NA	NA	NA	NA	NA	NA	NA	NA	NA	NA	0
MBA1030.0014.0205.2016.02.14	MBA1030.0014.0205.2016.02.14	MBA1030	Black_AA	Not_Hispanic_Latino	14	205	2016.02.14	63449	2_suppressed	uganda_2	female	51	female	12/17/13	150	NA	52	NA	23.1111	666	165	NRTI_NRTI_NNRTI	3TC_ZDV_NVP	3TC_ZDV_NVP	NRTI_NRTI_NNRTI	NRTI_NRTI_NNRTI	3037	8.32055	1082.24	0.783	498.29	1693.77	NA	NA	NA	NA	NA	NA	NA	NA	NA	NA	NA	NA	NA	NA	NA	NA	0
MBA1035.0102.0426.2016.02.14	MBA1035.0102.0426.2016.02.14	MBA1035	Black_AA	Not_Hispanic_Latino	102	426	2016.02.14	45544	2_suppressed	uganda_2	unknown	79	male	2014-09-01	174	NA	54	NA	17.8359	579	235	NRTI_NRTI_NNRTI	3TC_ZDV_NVP	3TC_ZDV_NVP	NRTI_NRTI_NNRTI	NRTI_NRTI_NNRTI	3053	8.36438	1192.25	0.398	716.76	2427.94	NA	NA	NA	NA	NA	NA	NA	NA	NA	NA	NA	NA	NA	NA	NA	NA	0
MBA1037.0129.0437.2016.03.11	MBA1037.0129.0437.2016.03.11	MBA1037	Black_AA	Not_Hispanic_Latino	129	437	2016.03.11	10982	2_suppressed	uganda_2	female	47	female	1/14/14	158	NA	62	NA	24.8358	546	187	NRTI_NRTI_PI	3TC_TFV_LPV_RTV	3TC_TDF_LPV_RTV	NRTI_NRTI_PI_R	NRTI_NRTI_PI_BO	3052	8.36164	3200	2.18	1426.27	3951.29	NA	NA	NA	NA	NA	NA	NA	NA	NA	NA	NA	NA	NA	NA	NA	NA	1
MBA1052.0009.0451.2016.02.14	MBA1052.0009.0451.2016.02.14	MBA1052	Black_AA	Not_Hispanic_Latino	9	451	2016.02.14	15185	2_suppressed	uganda_2	female	51	female	2014-02-04	163	NA	62	NA	23.3355	421	7	NRTI_NRTI_PI	3TC_TFV_LPV_RTV	3TC_TDF_LPV_RTV	NRTI_NRTI_PI_R	NRTI_NRTI_PI_BO	3058	8.37808	1288.58	0.497	653.78	1953.92	NA	NA	NA	NA	NA	NA	NA	NA	NA	NA	NA	NA	NA	NA	NA	NA	0
MBA1071.0011.0202.2016.02.14	MBA1071.0011.0202.2016.02.14	MBA1071	Black_AA	Not_Hispanic_Latino	11	202	2016.02.14	109843	2_suppressed	uganda_2	female	48	female	2013-12-12	161	NA	56	NA	21.6041	467	238	NRTI_NRTI_NNRTI	3TC_ZDV_NVP	3TC_ZDV_NVP	NRTI_NRTI_NNRTI	NRTI_NRTI_NNRTI	2884	7.90137	1835.76	0.326	362.81	2139.73	NA	NA	NA	NA	NA	NA	NA	NA	NA	NA	NA	NA	NA	NA	NA	NA	0
MBA1073.103.0380.2018.12.15	MBA1073.103.0380.2018.12.15	MBA1073	Black_AA	Not_Hispanic_Latino	103	380	2018.12.15	174168	2_suppressed	uganda_2	female	54	female	4/25/14	163	NA	69	NA	25.9701	780	117	NRTI_NRTI_NNRTI	3TC_TFV_EFV	3TC_TDF_EFV	NRTI_NRTI_NNRTI	NRTI_NRTI_NNRTI	2937	8.04658	1278.65	0.696	307.86	4428.63	NA	NA	NA	NA	NA	NA	NA	NA	NA	NA	NA	NA	NA	NA	NA	NA	0
MBA1074.0058.0247.2016.02.14	MBA1074.0058.0247.2016.02.14	MBA1074	Black_AA	Not_Hispanic_Latino	58	247	2016.02.14	11929	2_suppressed	uganda_2	unknown	49	male	4/28/14	170	NA	63	NA	21.7993	466	86	NRTI_NRTI_NNRTI	3TC_ZDV_EFV	3TC_ZDV_EFV	NRTI_NRTI_NNRTI	NRTI_NRTI_NNRTI	2939	8.05205	945.88	0.229	240.17	1163.45	NA	NA	NA	NA	NA	NA	NA	NA	NA	NA	NA	NA	NA	NA	NA	NA	0
MBA1082.0023.0463.2016.02.14	MBA1082.0023.0463.2016.02.14	MBA1082	Black_AA	Not_Hispanic_Latino	23	463	2016.02.14	28761	2_suppressed	uganda_2	female	51	female	1/16/14	170	NA	81	NA	28.0277	630	147	NRTI_NRTI_NNRTI	3TC_ZDV_NVP	3TC_ZDV_NVP	NRTI_NRTI_NNRTI	NRTI_NRTI_NNRTI	2803	7.67945	1683.48	0.553	690.93	2997.84	NA	NA	NA	NA	NA	NA	NA	NA	NA	NA	NA	NA	NA	NA	NA	NA	1
MBA1083.0088.0367.2016.03.11	MBA1083.0088.0367.2016.03.11	MBA1083	Black_AA	Not_Hispanic_Latino	88	367	2016.03.11	11135	2_suppressed	uganda_2	female	51	female	1/17/14	153	NA	51	NA	21.7865	252	141	NRTI_NRTI_NNRTI	3TC_ZDV_NVP	3TC_ZDV_NVP	NRTI_NRTI_NNRTI	NRTI_NRTI_NNRTI	2803	7.67945	1268.75	0.355	581.45	3433.43	NA	NA	NA	NA	NA	NA	NA	NA	NA	NA	NA	NA	NA	NA	NA	NA	0
MBA1084.0114.0303.2016.02.14	MBA1084.0114.0303.2016.02.14	MBA1084	Black_AA	Not_Hispanic_Latino	114	303	2016.02.14	10092	2_suppressed	uganda_2	female	44	female	4/22/14	154	NA	63	NA	26.5643	400	106	NRTI_NRTI_NNRTI	3TC_ZDV_NVP	3TC_ZDV_NVP	NRTI_NRTI_NNRTI	NRTI_NRTI_NNRTI	2890	7.91781	1337.33	0.36	294.12	2420.99	NA	NA	NA	NA	NA	NA	NA	NA	NA	NA	NA	NA	NA	NA	NA	NA	0
MBA1090.0003.0194.2016.02.14	MBA1090.0003.0194.2016.02.14	MBA1090	Black_AA	Not_Hispanic_Latino	3	194	2016.02.14	177112	2_suppressed	uganda_2	female	45	female	3/13/14	171	NA	66	NA	22.571	662	242	NRTI_NRTI_NNRTI	3TC_ZDV_EFV	3TC_ZDV_EFV	NRTI_NRTI_NNRTI	NRTI_NRTI_NNRTI	2823	7.73425	1407.61	0.59	488.86	1309.91	NA	NA	NA	NA	NA	NA	NA	NA	NA	NA	NA	NA	NA	NA	NA	NA	0
MBA1095.0090.0279.2016.02.14	MBA1095.0090.0279.2016.02.14	MBA1095	Black_AA	Not_Hispanic_Latino	90	279	2016.02.14	24122	2_suppressed	uganda_2	female	46	female	4/15/14	150	NA	43	NA	19.1111	358	107	NRTI_NRTI_NNRTI	3TC_ZDV_EFV	3TC_ZDV_EFV	NRTI_NRTI_NNRTI	NRTI_NRTI_NNRTI	2847	7.8	1369.32	0.292	469.94	1328.8	NA	NA	NA	NA	NA	NA	NA	NA	NA	NA	NA	NA	NA	NA	NA	NA	0
MBA1096.0060.0249.2016.02.14	MBA1096.0060.0249.2016.02.14	MBA1096	Black_AA	Not_Hispanic_Latino	60	249	2016.02.14	18926	2_suppressed	uganda_2	female	47	female	2014-02-05	157	NA	43	NA	17.4449	554	132	NRTI_NRTI_NNRTI	3TC_ZDV_NVP	3TC_ZDV_NVP	NRTI_NRTI_NNRTI	NRTI_NRTI_NNRTI	2866	7.85205	1657.68	0.473	534.83	6949.8	NA	NA	NA	NA	NA	NA	NA	NA	NA	NA	NA	NA	NA	NA	NA	NA	0
MBA1099.0066.0255.2016.02.14	MBA1099.0066.0255.2016.02.14	MBA1099	Black_AA	Not_Hispanic_Latino	66	255	2016.02.14	21066	2_suppressed	uganda_2	unknown	42	male	4/29/14	169	NA	55	NA	19.257	305	122	NRTI_NRTI_PI	3TC_TFV_LPV_RTV	3TC_TDF_LPV_RTV	NRTI_NRTI_PI_R	NRTI_NRTI_PI_BO	2847	7.8	1155.49	0.244	374.14	4743.31	NA	NA	NA	NA	NA	NA	NA	NA	NA	NA	NA	NA	NA	NA	NA	NA	0
MBA1100.0027.0386.2016.02.14	MBA1100.0027.0386.2016.02.14	MBA1100	Black_AA	Not_Hispanic_Latino	27	386	2016.02.14	27431	2_suppressed	uganda_2	female	43	female	2014-03-04	164	NA	65	NA	24.1672	375	103	NRTI_NRTI_NNRTI	3TC_ZDV_NVP	3TC_ZDV_NVP	NRTI_NRTI_NNRTI	NRTI_NRTI_NNRTI	2824	7.73699	1186.77	0.331	303.47	2048.58	NA	NA	NA	NA	NA	NA	NA	NA	NA	NA	NA	NA	NA	NA	NA	NA	0
MBA1101.0149.0338.2016.02.14	MBA1101.0149.0338.2016.02.14	MBA1101	Black_AA	Not_Hispanic_Latino	149	338	2016.02.14	18483	2_suppressed	uganda_2	unknown	50	male	2013-09-12	179	NA	64	NA	19.9744	294	41	NRTI_NRTI_NNRTI	3TC_ZDV_NVP	3TC_ZDV_NVP	NRTI_NRTI_NNRTI	NRTI_NRTI_NNRTI	2707	7.41644	1003.52	0.155	15	2316.07	NA	NA	NA	NA	NA	NA	NA	NA	NA	NA	NA	NA	NA	NA	NA	NA	0
MBA1103.0026.0385.2016.02.14	MBA1103.0026.0385.2016.02.14	MBA1103	Black_AA	Not_Hispanic_Latino	26	385	2016.02.14	26287	2_suppressed	uganda_2	female	60	female	2013-06-12	158	NA	62	NA	24.8358	433	227	NRTI_NRTI_NNRTI	3TC_ZDV_NVP	3TC_ZDV_NVP	NRTI_NRTI_NNRTI	NRTI_NRTI_NNRTI	2703	7.40548	1440.39	0.851	369.83	4005.51	NA	NA	NA	NA	NA	NA	NA	NA	NA	NA	NA	NA	NA	NA	NA	NA	0
MBA1111.0139.0328.2016.02.14	MBA1111.0139.0328.2016.02.14	MBA1111	Black_AA	Not_Hispanic_Latino	139	328	2016.02.14	19123	2_suppressed	uganda_2	female	45	female	2014-02-05	172	NA	77	NA	26.0276	614	54	NRTI_NRTI_NNRTI	3TC_ZDV_NVP	3TC_ZDV_NVP	NRTI_NRTI_NNRTI	NRTI_NRTI_NNRTI	2823	7.73425	1487	0.285	632.02	2341.95	NA	NA	NA	NA	NA	NA	NA	NA	NA	NA	NA	NA	NA	NA	NA	NA	0
MBA1133.0041.0453.2016.02.14	MBA1133.0041.0453.2016.02.14	MBA1133	Black_AA	Not_Hispanic_Latino	41	453	2016.02.14	22171	2_suppressed	uganda_2	unknown	40	male	2014-02-05	167	NA	58	NA	20.7967	471	18	NRTI_NRTI_PI	3TC_TFV_LPV_RTV	3TC_TDF_LPV_RTV	NRTI_NRTI_PI_R	NRTI_NRTI_PI_BO	2802	7.67671	1069.81	0.341	508.59	7333.41	NA	NA	NA	NA	NA	NA	NA	NA	NA	NA	NA	NA	NA	NA	NA	NA	0
MBA1135.0140.0329.2016.02.14	MBA1135.0140.0329.2016.02.14	MBA1135	Black_AA	Not_Hispanic_Latino	140	329	2016.02.14	10206	2_suppressed	uganda_2	unknown	48	male	2014-06-02	168	NA	60	NA	21.2585	170	124	NRTI_NRTI_NNRTI	3TC_ZDV_NVP	3TC_ZDV_NVP	NRTI_NRTI_NNRTI	NRTI_NRTI_NNRTI	2718	7.44658	1649.53	0.49	661.79	6077.56	NA	NA	NA	NA	NA	NA	NA	NA	NA	NA	NA	NA	NA	NA	NA	NA	0
MBA1139.0018.0445.2016.02.14	MBA1139.0018.0445.2016.02.14	MBA1139	Black_AA	Not_Hispanic_Latino	18	445	2016.02.14	12564	2_suppressed	uganda_2	unknown	51	male	2014-04-02	166	NA	50	NA	18.1449	405	122	NRTI_NRTI_NNRTI	3TC_TFV_EFV	3TC_TDF_EFV	NRTI_NRTI_NNRTI	NRTI_NRTI_NNRTI	2713	7.43288	1336.27	1.65	306.67	3223.71	NA	NA	NA	NA	NA	NA	NA	NA	NA	NA	NA	NA	NA	NA	NA	NA	0
MBA1141.0108.0297.2016.03.11	MBA1141.0108.0297.2016.03.11	MBA1141	Black_AA	Not_Hispanic_Latino	108	297	2016.03.11	11654	2_suppressed	uganda_2	unknown	53	male	2/14/14	163	NA	61	NA	22.9591	190	98	NRTI_NRTI_NNRTI	3TC_ZDV_NVP	3TC_ZDV_NVP	NRTI_NRTI_NNRTI	NRTI_NRTI_NNRTI	2712	7.43014	1373.3	0.475	621	1005.81	NA	NA	NA	NA	NA	NA	NA	NA	NA	NA	NA	NA	NA	NA	NA	NA	0
MBA1143.0105.0294.2016.02.14	MBA1143.0105.0294.2016.02.14	MBA1143	Black_AA	Not_Hispanic_Latino	105	294	2016.02.14	19030	2_suppressed	uganda_2	unknown	72	male	2/19/14	151	NA	46	NA	20.1746	207	98	NRTI_NRTI_NNRTI	3TC_ZDV_NVP	3TC_ZDV_NVP	NRTI_NRTI_NNRTI	NRTI_NRTI_NNRTI	2719	7.44932	990.62	1.49	506.39	1071.28	NA	NA	NA	NA	NA	NA	NA	NA	NA	NA	NA	NA	NA	NA	NA	NA	0
MBA1144.144.0244.2018.12.15	MBA1144.144.0244.2018.12.15	MBA1144	Black_AA	Not_Hispanic_Latino	144	244	2018.12.15	110916	2_suppressed	uganda_2	unknown	51	male	2014-04-03	162	NA	48	NA	18.2899	453	168	NRTI_NRTI_NNRTI	3TC_ZDV_NVP	3TC_ZDV_NVP	NRTI_NRTI_NNRTI	NRTI_NRTI_NNRTI	2729	7.47671	2432.14	0.874	963.11	2302.03	NA	NA	NA	NA	NA	NA	NA	NA	NA	NA	NA	NA	NA	NA	NA	NA	0
MBA1151.0107.0296.2016.02.14	MBA1151.0107.0296.2016.02.14	MBA1151	Black_AA	Not_Hispanic_Latino	107	296	2016.02.14	12729	2_suppressed	uganda_2	unknown	55	male	3/25/14	170	NA	67	NA	23.1834	487	201	NRTI_NRTI_PI	3TC_TFV_LPV_RTV	3TC_TDF_LPV_RTV	NRTI_NRTI_PI_R	NRTI_NRTI_PI_BO	2750	7.53425	NA	NA	NA	NA	NA	NA	NA	NA	NA	NA	NA	NA	NA	NA	NA	NA	NA	NA	NA	NA	0
MBA1159.0165.0354.2016.02.14	MBA1159.0165.0354.2016.02.14	MBA1159	Black_AA	Not_Hispanic_Latino	165	354	2016.02.14	34536	2_suppressed	uganda_2	unknown	43	male	2014-06-05	162	NA	50	NA	19.052	181	56	NRTI_NRTI_NNRTI	3TC_ZDV_EFV	3TC_ZDV_EFV	NRTI_NRTI_NNRTI	NRTI_NRTI_NNRTI	2745	7.52055	NA	NA	NA	NA	NA	NA	NA	NA	NA	NA	NA	NA	NA	NA	NA	NA	NA	NA	NA	NA	0
MBA1163.0167.0356.2016.02.14	MBA1163.0167.0356.2016.02.14	MBA1163	Black_AA	Not_Hispanic_Latino	167	356	2016.02.14	40231	2_suppressed	uganda_2	female	49	female	1/14/14	156	NA	50	NA	20.5457	693	183	NRTI_NRTI_NNRTI	3TC_ZDV_EFV	3TC_ZDV_EFV	NRTI_NRTI_NNRTI	NRTI_NRTI_NNRTI	2631	7.20822	1491.95	0.371	373.75	2218.05	NA	NA	NA	NA	NA	NA	NA	NA	NA	NA	NA	NA	NA	NA	NA	NA	0
MBA1166.0047.0236.2016.03.11	MBA1166.0047.0236.2016.03.11	MBA1166	Black_AA	Not_Hispanic_Latino	47	236	2016.03.11	10939	2_suppressed	uganda_2	unknown	49	male	2014-08-01	169	NA	55	NA	19.257	430	227	NRTI_NRTI_NNRTI	3TC_ZDV_EFV	3TC_ZDV_EFV	NRTI_NRTI_NNRTI	NRTI_NRTI_NNRTI	2615	7.16438	2393.08	0.26	517.96	425.29	NA	NA	NA	NA	NA	NA	NA	NA	NA	NA	NA	NA	NA	NA	NA	NA	0
MBA1172.0017.0444.2016.03.11	MBA1172.0017.0444.2016.03.11	MBA1172	Black_AA	Not_Hispanic_Latino	17	444	2016.03.11	11256	2_suppressed	uganda_2	unknown	42	male	4/22/14	161	NA	54	NA	20.8325	445	45	NRTI_NRTI_NNRTI	3TC_ZDV_NVP	3TC_ZDV_NVP	NRTI_NRTI_NNRTI	NRTI_NRTI_NNRTI	2727	7.47123	1242.25	0.689	504.19	2029.44	NA	NA	NA	NA	NA	NA	NA	NA	NA	NA	NA	NA	NA	NA	NA	NA	0
MBA1181.0126.0315.2016.02.14	MBA1181.0126.0315.2016.02.14	MBA1181	Black_AA	Not_Hispanic_Latino	126	315	2016.02.14	44145	2_suppressed	uganda_2	unknown	47	male	2014-10-02	176	NA	68	NA	21.9525	385	157	NRTI_NRTI_NNRTI	3TC_ZDV_NVP	3TC_ZDV_NVP	NRTI_NRTI_NNRTI	NRTI_NRTI_NNRTI	2635	7.21918	1141.56	0.529	520.71	3349.47	NA	NA	NA	NA	NA	NA	NA	NA	NA	NA	NA	NA	NA	NA	NA	NA	0
MBA1187.0062.0251.2016.02.14	MBA1187.0062.0251.2016.02.14	MBA1187	Black_AA	Not_Hispanic_Latino	62	251	2016.02.14	16697	2_suppressed	uganda_2	unknown	44	male	2014-11-03	158	NA	50	NA	20.0288	334	28	NRTI_NRTI_NNRTI	3TC_ZDV_EFV	3TC_ZDV_EFV	NRTI_NRTI_NNRTI	NRTI_NRTI_NNRTI	2653	7.26849	1658.44	1.49	767.69	942.3	NA	NA	NA	NA	NA	NA	NA	NA	NA	NA	NA	NA	NA	NA	NA	NA	0
MBA1190.0048.0237.2016.02.14	MBA1190.0048.0237.2016.02.14	MBA1190	Black_AA	Not_Hispanic_Latino	48	237	2016.02.14	55943	2_suppressed	uganda_2	female	46	female	2014-01-04	158	NA	61	NA	24.4352	283	115	NRTI_NRTI_NNRTI	3TC_ZDV_NVP	3TC_ZDV_NVP	NRTI_NRTI_NNRTI	NRTI_NRTI_NNRTI	2660	7.28767	1299.92	0.376	387.5	1514.31	NA	NA	NA	NA	NA	NA	NA	NA	NA	NA	NA	NA	NA	NA	NA	NA	0
MBA1193.0132.0321.2016.02.14	MBA1193.0132.0321.2016.02.14	MBA1193	Black_AA	Not_Hispanic_Latino	132	321	2016.02.14	15248	2_suppressed	uganda_2	unknown	48	male	2014-11-04	165	NA	61	NA	22.4059	427	124	NRTI_NRTI_NNRTI	3TC_ZDV_NVP	3TC_ZDV_NVP	NRTI_NRTI_NNRTI	NRTI_NRTI_NNRTI	2673	7.32329	1473.87	0.401	502.54	2405.63	NA	NA	NA	NA	NA	NA	NA	NA	NA	NA	NA	NA	NA	NA	NA	NA	0
MBA1199.0069.0258.2016.02.14	MBA1199.0069.0258.2016.02.14	MBA1199	Black_AA	Not_Hispanic_Latino	69	258	2016.02.14	21529	2_suppressed	uganda_2	female	45	female	2014-05-05	162	NA	80	NA	30.4832	389	167	NRTI_NRTI_NNRTI	3TC_ZDV_NVP	3TC_ZDV_NVP	NRTI_NRTI_NNRTI	NRTI_NRTI_NNRTI	2667	7.30685	1224.85	0.742	318.22	697.03	NA	NA	NA	NA	NA	NA	NA	NA	NA	NA	NA	NA	NA	NA	NA	NA	0
MBA1202.0094.0456.2016.02.14	MBA1202.0094.0456.2016.02.14	MBA1202	Black_AA	Not_Hispanic_Latino	94	456	2016.02.14	14223	2_suppressed	uganda_2	unknown	41	male	2014-07-05	186	NA	74	NA	21.3898	457	97	NRTI_NRTI_PI	3TC_TFV_LPV_RTV	3TC_TDF_LPV_RTV	NRTI_NRTI_PI_R	NRTI_NRTI_PI_BO	2664	7.29863	NA	NA	NA	NA	NA	NA	NA	NA	NA	NA	NA	NA	NA	NA	NA	NA	NA	NA	NA	NA	0
MBA1209.0101.0290.2016.02.14	MBA1209.0101.0290.2016.02.14	MBA1209	Black_AA	Not_Hispanic_Latino	101	290	2016.02.14	13092	2_suppressed	uganda_2	female	57	female	1/22/14	158	NA	42	NA	16.8242	557	235	NRTI_NRTI_NNRTI	3TC_ZDV_EFV	3TC_ZDV_EFV	NRTI_NRTI_NNRTI	NRTI_NRTI_NNRTI	2542	6.96438	2288.59	0.931	609.97	3610.32	NA	NA	NA	NA	NA	NA	NA	NA	NA	NA	NA	NA	NA	NA	NA	NA	0
MBA1211.0136.0325.2016.02.14	MBA1211.0136.0325.2016.02.14	MBA1211	Black_AA	Not_Hispanic_Latino	136	325	2016.02.14	19476	2_suppressed	uganda_2	female	46	female	1/23/14	159	NA	52	NA	20.5688	475	193	NRTI_NRTI_NNRTI	3TC_ZDV_NVP	3TC_ZDV_NVP	NRTI_NRTI_NNRTI	NRTI_NRTI_NNRTI	2542	6.96438	1638.89	0.356	299.53	2212.26	NA	NA	NA	NA	NA	NA	NA	NA	NA	NA	NA	NA	NA	NA	NA	NA	1
MBA1215.004.0359.2018.12.15	MBA1215.004.0359.2018.12.15	MBA1215	Black_AA	Not_Hispanic_Latino	4	359	2018.12.15	198259	2_suppressed	uganda_2	unknown	51	male	2014-10-03	178	NA	62	NA	19.5682	600	245	NRTI_NRTI_NNRTI	3TC_ZDV_NVP	3TC_ZDV_NVP	NRTI_NRTI_NNRTI	NRTI_NRTI_NNRTI	2565	7.0274	975.45	0.306	202.35	2377.87	NA	NA	NA	NA	NA	NA	NA	NA	NA	NA	NA	NA	NA	NA	NA	NA	0
MBA1218.0030.0425.2016.02.14	MBA1218.0030.0425.2016.02.14	MBA1218	Black_AA	Not_Hispanic_Latino	30	425	2016.02.14	18362	2_suppressed	uganda_2	female	53	female	2014-11-04	160	NA	71	NA	27.7344	540	175	NRTI_NRTI_NNRTI	3TC_ZDV_NVP	3TC_ZDV_NVP	NRTI_NRTI_NNRTI	NRTI_NRTI_NNRTI	2585	7.08219	1017.48	0.166	303.38	1688.52	NA	NA	NA	NA	NA	NA	NA	NA	NA	NA	NA	NA	NA	NA	NA	NA	0
MBA1226.010.0360.2018.12.15	MBA1226.010.0360.2018.12.15	MBA1226	Black_AA	Not_Hispanic_Latino	10	360	2018.12.15	161149	2_suppressed	uganda_2	female	44	female	2014-03-04	168	NA	59	NA	20.9042	1044	296	NRTI_NRTI_NNRTI	3TC_TFV_NVP	3TC_TDF_NVP	NRTI_NRTI_NNRTI	NRTI_NRTI_NNRTI	2564	7.02466	2274.87	0.208	624.52	3728.13	NA	NA	NA	NA	NA	NA	NA	NA	NA	NA	NA	NA	NA	NA	NA	NA	0
MBA1230.0093.0282.2016.02.14	MBA1230.0093.0282.2016.02.14	MBA1230	Black_AA	Not_Hispanic_Latino	93	282	2016.02.14	17987	2_suppressed	uganda_2	unknown	45	male	4/22/14	174	NA	70	NA	23.1206	428	46	NRTI_NRTI_NNRTI	3TC_ZDV_EFV	3TC_ZDV_EFV	NRTI_NRTI_NNRTI	NRTI_NRTI_NNRTI	2581	7.07123	1417.01	0.208	378.15	1196.17	NA	NA	NA	NA	NA	NA	NA	NA	NA	NA	NA	NA	NA	NA	NA	NA	0
MBA1240.156.0246.2018.12.15	MBA1240.156.0246.2018.12.15	MBA1240	Black_AA	Not_Hispanic_Latino	156	246	2018.12.15	202876	2_suppressed	uganda_2	female	46	female	1/13/14	155	NA	52	NA	21.6441	549	121	NRTI_NRTI_NNRTI	3TC_ZDV_NVP	3TC_ZDV_NVP	NRTI_NRTI_NNRTI	NRTI_NRTI_NNRTI	2462	6.74521	1402.24	0.623	667.36	2326.2	NA	NA	NA	NA	NA	NA	NA	NA	NA	NA	NA	NA	NA	NA	NA	NA	0
MBA1241.0022.0419.2016.02.14	MBA1241.0022.0419.2016.02.14	MBA1241	Black_AA	Not_Hispanic_Latino	22	419	2016.02.14	32711	2_suppressed	uganda_2	female	46	female	1/16/14	154	NA	81	NA	34.1542	659	135	NRTI_NRTI_NNRTI	3TC_ZDV_NVP	3TC_ZDV_NVP	NRTI_NRTI_NNRTI	NRTI_NRTI_NNRTI	2462	6.74521	1236.8	0.244	405.34	1251.51	NA	NA	NA	NA	NA	NA	NA	NA	NA	NA	NA	NA	NA	NA	NA	NA	0
MBA1248.0070.0259.2016.02.14	MBA1248.0070.0259.2016.02.14	MBA1248	Black_AA	Not_Hispanic_Latino	70	259	2016.02.14	16369	2_suppressed	uganda_2	female	49	female	1/22/14	165	NA	86	NA	31.5886	662	80	NRTI_NRTI_NNRTI	3TC_ZDV_EFV	3TC_ZDV_EFV	NRTI_NRTI_NNRTI	NRTI_NRTI_NNRTI	2457	6.73151	1512.78	0.763	861.08	4314.81	NA	NA	NA	NA	NA	NA	NA	NA	NA	NA	NA	NA	NA	NA	NA	NA	1
MBA1251.0033.0467.2016.02.14	MBA1251.0033.0467.2016.02.14	MBA1251	Black_AA	Not_Hispanic_Latino	33	467	2016.02.14	29870	2_suppressed	uganda_2	unknown	44	male	3/20/14	162	NA	54	NA	20.5761	325	18	NRTI_NRTI_NNRTI	3TC_ZDV_NVP	3TC_ZDV_NVP	NRTI_NRTI_NNRTI	NRTI_NRTI_NNRTI	2490	6.82192	858.05	0.275	277.88	1789.26	NA	NA	NA	NA	NA	NA	NA	NA	NA	NA	NA	NA	NA	NA	NA	NA	0
MBA1260.0158.0347.2016.02.14	MBA1260.0158.0347.2016.02.14	MBA1260	Black_AA	Not_Hispanic_Latino	158	347	2016.02.14	38532	2_suppressed	uganda_2	female	46	female	2/25/14	163	NA	71	NA	26.7229	504	105	NRTI_NRTI_NNRTI	3TC_ZDV_NVP	3TC_ZDV_NVP	NRTI_NRTI_NNRTI	NRTI_NRTI_NNRTI	2483	6.80274	2001.37	0.467	548.49	1789.27	NA	NA	NA	NA	NA	NA	NA	NA	NA	NA	NA	NA	NA	NA	NA	NA	0
MBA1261.0125.0433.2016.03.11	MBA1261.0125.0433.2016.03.11	MBA1261	Black_AA	Not_Hispanic_Latino	125	433	2016.03.11	11704	2_suppressed	uganda_2	female	48	female	2/21/14	162	NA	77	NA	29.34	430	148	NRTI_NRTI_NNRTI	3TC_ZDV_NVP	3TC_ZDV_NVP	NRTI_NRTI_NNRTI	NRTI_NRTI_NNRTI	2474	6.77808	1337.74	0.643	671.19	2336.19	NA	NA	NA	NA	NA	NA	NA	NA	NA	NA	NA	NA	NA	NA	NA	NA	0
MBA1267.0038.0227.2016.02.14	MBA1267.0038.0227.2016.02.14	MBA1267	Black_AA	Not_Hispanic_Latino	38	227	2016.02.14	17951	2_suppressed	uganda_2	unknown	49	male	2/18/14	161	NA	66	NA	25.462	682	127	NRTI_NRTI_PI	3TC_TFV_LPV_RTV	3TC_TDF_LPV_RTV	NRTI_NRTI_PI_R	NRTI_NRTI_PI_BO	2467	6.7589	995.27	0.427	615.32	3660.41	NA	NA	NA	NA	NA	NA	NA	NA	NA	NA	NA	NA	NA	NA	NA	NA	0
MBA1270.0042.0231.2016.02.14	MBA1270.0042.0231.2016.02.14	MBA1270	Black_AA	Not_Hispanic_Latino	42	231	2016.02.14	16005	2_suppressed	uganda_2	unknown	50	male	2014-10-04	161	NA	61	NA	23.533	494	72	NRTI_NRTI_NNRTI	3TC_ZDV_NVP	3TC_ZDV_NVP	NRTI_NRTI_NNRTI	NRTI_NRTI_NNRTI	2458	6.73425	1596.54	0.332	259.59	1200.01	NA	NA	NA	NA	NA	NA	NA	NA	NA	NA	NA	NA	NA	NA	NA	NA	0
MBA1271.0116.0462.2016.02.14	MBA1271.0116.0462.2016.02.14	MBA1271	Black_AA	Not_Hispanic_Latino	116	462	2016.02.14	25202	2_suppressed	uganda_2	unknown	50	male	3/20/14	170	NA	56	NA	19.3772	389	129	NRTI_NRTI_NNRTI	3TC_ZDV_NVP	3TC_ZDV_NVP	NRTI_NRTI_NNRTI	NRTI_NRTI_NNRTI	2494	6.83288	1927.8	1.66	790.15	2032.78	NA	NA	NA	NA	NA	NA	NA	NA	NA	NA	NA	NA	NA	NA	NA	NA	0
MBA1279.0162.0461.2016.02.14	MBA1279.0162.0461.2016.02.14	MBA1279	Black_AA	Not_Hispanic_Latino	162	461	2016.02.14	50764	2_suppressed	uganda_2	female	40	female	2014-08-01	163	NA	58	NA	21.83	260	56	NRTI_NRTI_NNRTI	3TC_ZDV_NVP	3TC_ZDV_NVP	NRTI_NRTI_NNRTI	NRTI_NRTI_NNRTI	2414	6.6137	1255.08	0.229	242.21	1533.54	NA	NA	NA	NA	NA	NA	NA	NA	NA	NA	NA	NA	NA	NA	NA	NA	0
MBA1284.025.0362.2018.12.15	MBA1284.025.0362.2018.12.15	MBA1284	Black_AA	Not_Hispanic_Latino	25	362	2018.12.15	168702	2_suppressed	uganda_2	unknown	52	male	2013-12-12	166	NA	69	NA	25.0399	385	115	NRTI_NRTI_NNRTI	3TC_ZDV_NVP	3TC_ZDV_NVP	NRTI_NRTI_NNRTI	NRTI_NRTI_NNRTI	2379	6.51781	1423.6	0.933	364.72	730.84	NA	NA	NA	NA	NA	NA	NA	NA	NA	NA	NA	NA	NA	NA	NA	NA	0
MBA1302.089.0375.2018.12.15	MBA1302.089.0375.2018.12.15	MBA1302	Black_AA	Not_Hispanic_Latino	89	375	2018.12.15	168446	2_suppressed	uganda_2	female	45	female	1/23/14	155	NA	47	NA	19.563	262	68	NRTI_NRTI_NNRTI	3TC_ZDV_NVP	3TC_ZDV_NVP	NRTI_NRTI_NNRTI	NRTI_NRTI_NNRTI	2382	6.52603	2302.28	0.432	372.99	4763.23	NA	NA	NA	NA	NA	NA	NA	NA	NA	NA	NA	NA	NA	NA	NA	NA	0
MBA1307.0029.0372.2016.02.14	MBA1307.0029.0372.2016.02.14	MBA1307	Black_AA	Not_Hispanic_Latino	29	372	2016.02.14	14389	2_suppressed	uganda_2	unknown	45	male	4/29/14	173	NA	60	NA	20.0474	323	8	NRTI_NRTI_NNRTI	3TC_ZDV_NVP	3TC_ZDV_NVP	NRTI_NRTI_NNRTI	NRTI_NRTI_NNRTI	2471	6.76986	1056.76	0.501	480.6	1612.25	NA	NA	NA	NA	NA	NA	NA	NA	NA	NA	NA	NA	NA	NA	NA	NA	0
MBA1312.0074.0263.2016.02.14	MBA1312.0074.0263.2016.02.14	MBA1312	Black_AA	Not_Hispanic_Latino	74	263	2016.02.14	16723	2_suppressed	uganda_2	female	50	female	2014-04-02	159	NA	65	NA	25.711	311	85	NRTI_NRTI_NNRTI	3TC_ZDV_NVP	3TC_ZDV_NVP	NRTI_NRTI_NNRTI	NRTI_NRTI_NNRTI	2373	6.50137	1334.57	0.372	432.3	1197.16	NA	NA	NA	NA	NA	NA	NA	NA	NA	NA	NA	NA	NA	NA	NA	NA	0
MBA1315.035.0365.2018.12.15	MBA1315.035.0365.2018.12.15	MBA1315	Black_AA	Not_Hispanic_Latino	35	365	2018.12.15	186836	2_suppressed	uganda_2	unknown	40	male	2014-05-05	172	NA	63	NA	21.2953	310	110	NRTI_NRTI_NNRTI	3TC_ZDV_NVP	3TC_ZDV_NVP	NRTI_NRTI_NNRTI	NRTI_NRTI_NNRTI	2448	6.70685	NA	NA	NA	NA	NA	NA	NA	NA	NA	NA	NA	NA	NA	NA	NA	NA	NA	NA	NA	NA	0
MBA1317.0067.0256.2016.02.14	MBA1317.0067.0256.2016.02.14	MBA1317	Black_AA	Not_Hispanic_Latino	67	256	2016.02.14	15000	2_suppressed	uganda_2	unknown	47	male	2014-04-03	182	NA	80	NA	24.1517	220	52	NRTI_NRTI_NNRTI	3TC_ZDV_NVP	3TC_ZDV_NVP	NRTI_NRTI_NNRTI	NRTI_NRTI_NNRTI	2395	6.56164	1337.74	0.422	573.48	2310.95	NA	NA	NA	NA	NA	NA	NA	NA	NA	NA	NA	NA	NA	NA	NA	NA	0
MBA1327.0122.0368.2016.03.11	MBA1327.0122.0368.2016.03.11	MBA1327	Black_AA	Not_Hispanic_Latino	122	368	2016.03.11	17542	2_suppressed	uganda_2	female	45	female	3/28/14	157	NA	60	NA	24.3418	372	228	NRTI_NRTI_NNRTI	3TC_ZDV_NVP	3TC_ZDV_NVP	NRTI_NRTI_NNRTI	NRTI_NRTI_NNRTI	2408	6.59726	1533.45	0.265	387.92	1683.26	NA	NA	NA	NA	NA	NA	NA	NA	NA	NA	NA	NA	NA	NA	NA	NA	0
MBA1330.0050.0239.2016.02.14	MBA1330.0050.0239.2016.02.14	MBA1330	Black_AA	Not_Hispanic_Latino	50	239	2016.02.14	11445	2_suppressed	uganda_2	female	50	female	4/30/14	156	NA	62	NA	25.4767	614	294	NRTI_NRTI_NNRTI	3TC_ZDV_NVP	3TC_ZDV_NVP	NRTI_NRTI_NNRTI	NRTI_NRTI_NNRTI	2436	6.67397	1306.18	0.387	710.81	1307.03	NA	NA	NA	NA	NA	NA	NA	NA	NA	NA	NA	NA	NA	NA	NA	NA	0
MBA1341.0160.0349.2016.02.14	MBA1341.0160.0349.2016.02.14	MBA1341	Black_AA	Not_Hispanic_Latino	160	349	2016.02.14	23215	2_suppressed	uganda_2	unknown	54	male	1/14/14	166	NA	61	NA	22.1367	470	129	NRTI_NRTI_NNRTI	3TC_ZDV_NVP	3TC_ZDV_NVP	NRTI_NRTI_NNRTI	NRTI_NRTI_NNRTI	2296	6.29041	1689.65	0.546	494.44	2668.37	NA	NA	NA	NA	NA	NA	NA	NA	NA	NA	NA	NA	NA	NA	NA	NA	0
MBA1344.0169.0358.2016.02.14	MBA1344.0169.0358.2016.02.14	MBA1344	Black_AA	Not_Hispanic_Latino	169	358	2016.02.14	46374	2_suppressed	uganda_2	female	45	female	2014-03-03	165	NA	55	NA	20.202	324	151	NRTI_NRTI_NNRTI	3TC_ZDV_EFV	3TC_ZDV_EFV	NRTI_NRTI_NNRTI	NRTI_NRTI_NNRTI	2324	6.36712	1649.31	0.25	373.59	3221.5	NA	NA	NA	NA	NA	NA	NA	NA	NA	NA	NA	NA	NA	NA	NA	NA	0
MBA1355.0037.0458.2016.02.14	MBA1355.0037.0458.2016.02.14	MBA1355	Black_AA	Not_Hispanic_Latino	37	458	2016.02.14	36829	2_suppressed	uganda_2	female	54	female	2/13/14	158	NA	61	NA	24.4352	378	93	NRTI_NRTI_NNRTI	3TC_ZDV_NVP	3TC_ZDV_NVP	NRTI_NRTI_NNRTI	NRTI_NRTI_NNRTI	2298	6.29589	978.57	0.288	490.2	1320.57	NA	NA	NA	NA	NA	NA	NA	NA	NA	NA	NA	NA	NA	NA	NA	NA	0
MBA1363.0123.0312.2016.02.14	MBA1363.0123.0312.2016.02.14	MBA1363	Black_AA	Not_Hispanic_Latino	123	312	2016.02.14	11489	2_suppressed	uganda_2	female	62	female	3/18/14	158	NA	49	NA	19.6283	412	116	NRTI_NRTI_NNRTI	3TC_ZDV_EFV	3TC_ZDV_EFV	NRTI_NRTI_NNRTI	NRTI_NRTI_NNRTI	2318	6.35068	1884.64	1.34	537.71	4563.53	NA	NA	NA	NA	NA	NA	NA	NA	NA	NA	NA	NA	NA	NA	NA	NA	0
MBA1365.0171.0360.2016.02.14	MBA1365.0171.0360.2016.02.14	MBA1365	Black_AA	Not_Hispanic_Latino	171	360	2016.02.14	19260	2_suppressed	uganda_2	unknown	49	male	2013-05-12	160	NA	52	NA	20.3125	509	214	NRTI_NRTI_NNRTI	3TC_ZDV_NVP	3TC_ZDV_NVP	NRTI_NRTI_NNRTI	NRTI_NRTI_NNRTI	2205	6.0411	1137.43	0.37	234.56	2155.85	NA	NA	NA	NA	NA	NA	NA	NA	NA	NA	NA	NA	NA	NA	NA	NA	0
MBA1370.0034.0465.2016.02.14	MBA1370.0034.0465.2016.02.14	MBA1370	Black_AA	Not_Hispanic_Latino	34	465	2016.02.14	35688	2_suppressed	uganda_2	female	56	female	2014-06-05	154	NA	68	NA	28.6726	255	186	NRTI_NRTI_NNRTI	3TC_ZDV_NVP	3TC_ZDV_NVP	NRTI_NRTI_NNRTI	NRTI_NRTI_NNRTI	2336	6.4	1954.68	0.53	873.96	1111.02	NA	NA	NA	NA	NA	NA	NA	NA	NA	NA	NA	NA	NA	NA	NA	NA	0
MBA1375.0061.0250.2016.02.14	MBA1375.0061.0250.2016.02.14	MBA1375	Black_AA	Not_Hispanic_Latino	61	250	2016.02.14	21518	2_suppressed	uganda_2	unknown	46	male	2/24/14	171	NA	55	NA	18.8092	132	50	NRTI_NRTI_PI	3TC_TFV_LPV_RTV	3TC_TDF_LPV_RTV	NRTI_NRTI_PI_R	NRTI_NRTI_PI_BO	2237	6.12877	2471.02	8.48	723.32	4160.87	NA	NA	NA	NA	NA	NA	NA	NA	NA	NA	NA	NA	NA	NA	NA	NA	0
MBA1382.0159.0348.2016.02.14	MBA1382.0159.0348.2016.02.14	MBA1382	Black_AA	Not_Hispanic_Latino	159	348	2016.02.14	25494	2_suppressed	uganda_2	female	55	female	4/28/14	148	NA	42	NA	19.1746	433	95	NRTI_NRTI_NNRTI	3TC_ZDV_EFV	3TC_ZDV_EFV	NRTI_NRTI_NNRTI	NRTI_NRTI_NNRTI	2275	6.23288	2952.71	1.75	590.65	1622.4	NA	NA	NA	NA	NA	NA	NA	NA	NA	NA	NA	NA	NA	NA	NA	NA	0
MBA1385.0124.0313.2016.02.14	MBA1385.0124.0313.2016.02.14	MBA1385	Black_AA	Not_Hispanic_Latino	124	313	2016.02.14	44254	2_suppressed	uganda_2	female	50	female	2013-06-12	166	NA	56	NA	20.3223	355	79	NRTI_NRTI_NNRTI	3TC_ZDV_NVP	3TC_ZDV_NVP	NRTI_NRTI_NNRTI	NRTI_NRTI_NNRTI	2123	5.81644	2272.28	0.402	568.68	2639.76	NA	NA	NA	NA	NA	NA	NA	NA	NA	NA	NA	NA	NA	NA	NA	NA	0
MBA1392.0134.0323.2016.02.14	MBA1392.0134.0323.2016.02.14	MBA1392	Black_AA	Not_Hispanic_Latino	134	323	2016.02.14	40441	2_suppressed	uganda_2	unknown	46	male	2014-07-04	158	NA	59	NA	23.634	253	54	NRTI_NRTI_NNRTI	3TC_ZDV_NVP	3TC_ZDV_NVP	NRTI_NRTI_NNRTI	NRTI_NRTI_NNRTI	2236	6.12603	1031.66	0.205	258.55	1067.18	NA	NA	NA	NA	NA	NA	NA	NA	NA	NA	NA	NA	NA	NA	NA	NA	0
MBA1398.080.0374.2018.12.15	MBA1398.080.0374.2018.12.15	MBA1398	Black_AA	Not_Hispanic_Latino	80	374	2018.12.15	180121	2_suppressed	uganda_2	unknown	52	male	12/18/13	161	NA	63	NA	24.3046	829	586	NRTI_NRTI_NNRTI	3TC_ZDV_NVP	3TC_ZDV_NVP	NRTI_NRTI_NNRTI	NRTI_NRTI_NNRTI	2114	5.79178	1442.68	0.316	395.71	1662	NA	NA	NA	NA	NA	NA	NA	NA	NA	NA	NA	NA	NA	NA	NA	NA	0
MBA1399.0147.0336.2016.02.14	MBA1399.0147.0336.2016.02.14	MBA1399	Black_AA	Not_Hispanic_Latino	147	336	2016.02.14	25081	2_suppressed	uganda_2	unknown	50	male	4/14/14	171	NA	62	NA	21.2031	342	114	NRTI_NRTI_NNRTI	3TC_ZDV_NVP	3TC_ZDV_NVP	NRTI_NRTI_NNRTI	NRTI_NRTI_NNRTI	2232	6.11507	2104.11	0.661	653.61	925.12	NA	NA	NA	NA	NA	NA	NA	NA	NA	NA	NA	NA	NA	NA	NA	NA	0
MBA1410.0130.0379.2016.02.14	MBA1410.0130.0379.2016.02.14	MBA1410	Black_AA	Not_Hispanic_Latino	130	379	2016.02.14	24460	2_suppressed	uganda_2	unknown	49	male	2014-08-05	179	NA	69	NA	21.5349	188	33	NRTI_NRTI_NNRTI	3TC_TFV_EFV	3TC_TDF_EFV	NRTI_NRTI_NNRTI	NRTI_NRTI_NNRTI	2222	6.08767	2730.55	1.08	559.77	1794.4	NA	NA	NA	NA	NA	NA	NA	NA	NA	NA	NA	NA	NA	NA	NA	NA	0
MBA1437.0063.0252.2016.02.14	MBA1437.0063.0252.2016.02.14	MBA1437	Black_AA	Not_Hispanic_Latino	63	252	2016.02.14	12752	2_suppressed	uganda_2	female	52	female	2014-08-05	161	NA	51	NA	19.6752	362	20	NRTI_NRTI_NNRTI	3TC_ZDV_NVP	3TC_ZDV_NVP	NRTI_NRTI_NNRTI	NRTI_NRTI_NNRTI	2092	5.73151	2063.96	0.795	364.38	1615.8	NA	NA	NA	NA	NA	NA	NA	NA	NA	NA	NA	NA	NA	NA	NA	NA	0
MBA1447.0019.0469.2016.03.11	MBA1447.0019.0469.2016.03.11	MBA1447	Black_AA	Not_Hispanic_Latino	19	469	2016.03.11	53913	2_suppressed	uganda_2	female	45	female	1/17/14	160	NA	50	NA	19.5312	491	162	NRTI_NRTI_NNRTI	3TC_ZDV_NVP	3TC_ZDV_NVP	NRTI_NRTI_NNRTI	NRTI_NRTI_NNRTI	1960	5.36986	1102.1	0.332	689.3	2164.09	NA	NA	NA	NA	NA	NA	NA	NA	NA	NA	NA	NA	NA	NA	NA	NA	0
MBA1460.0106.0295.2016.02.14	MBA1460.0106.0295.2016.02.14	MBA1460	Black_AA	Not_Hispanic_Latino	106	295	2016.02.14	10171	2_suppressed	uganda_2	unknown	55	male	3/31/14	162	NA	61	NA	23.2434	1058	285	NRTI_NRTI_NNRTI	3TC_TFV_EFV	3TC_TDF_EFV	NRTI_NRTI_NNRTI	NRTI_NRTI_NNRTI	1993	5.46027	1760.74	0.733	506.6	5989.02	NA	NA	NA	NA	NA	NA	NA	NA	NA	NA	NA	NA	NA	NA	NA	NA	0
MBA1480.0166.0355.2016.02.14	MBA1480.0166.0355.2016.02.14	MBA1480	Black_AA	Not_Hispanic_Latino	166	355	2016.02.14	36640	2_suppressed	uganda_2	unknown	40	male	2014-10-03	172	NA	57	NA	19.2672	666	106	NRTI_NRTI_NNRTI	3TC_ZDV_NVP	3TC_ZDV_NVP	NRTI_NRTI_NNRTI	NRTI_NRTI_NNRTI	1886	5.16712	1457.88	1.63	416.12	1490.75	NA	NA	NA	NA	NA	NA	NA	NA	NA	NA	NA	NA	NA	NA	NA	NA	0
MBA1486.0115.0304.2016.02.14	MBA1486.0115.0304.2016.02.14	MBA1486	Black_AA	Not_Hispanic_Latino	115	304	2016.02.14	24717	2_suppressed	uganda_2	female	58	female	12/17/13	154	NA	60	NA	25.2994	500	79	NRTI_NRTI_NNRTI	3TC_ZDV_EFV	3TC_ZDV_EFV	NRTI_NRTI_NNRTI	NRTI_NRTI_NNRTI	1783	4.88493	1839.5	0.482	456.21	2927.04	NA	NA	NA	NA	NA	NA	NA	NA	NA	NA	NA	NA	NA	NA	NA	NA	0
MBA1491.070.0372.2018.12.15	MBA1491.070.0372.2018.12.15	MBA1491	Black_AA	Not_Hispanic_Latino	70	372	2018.12.15	201926	2_suppressed	uganda_2	female	48	female	4/16/14	160	NA	51	NA	19.9219	570	218	NRTI_NRTI_NNRTI	3TC_ZDV_EFV	3TC_ZDV_EFV	NRTI_NRTI_NNRTI	NRTI_NRTI_NNRTI	1888	5.1726	1855.12	0.598	375.21	1424.14	NA	NA	NA	NA	NA	NA	NA	NA	NA	NA	NA	NA	NA	NA	NA	NA	0
MBA1509.039.0366.2018.12.15	MBA1509.039.0366.2018.12.15	MBA1509	Black_AA	Not_Hispanic_Latino	39	366	2018.12.15	187648	2_suppressed	uganda_2	unknown	58	male	3/18/14	171	NA	59	NA	20.1771	600	166	NRTI_NRTI_NNRTI	3TC_ZDV_EFV	3TC_ZDV_EFV	NRTI_NRTI_NNRTI	NRTI_NRTI_NNRTI	1714	4.69589	1787.13	2.37	323.06	902.8	NA	NA	NA	NA	NA	NA	NA	NA	NA	NA	NA	NA	NA	NA	NA	NA	0
MBA1511.0163.0352.2016.02.14	MBA1511.0163.0352.2016.02.14	MBA1511	Black_AA	Not_Hispanic_Latino	163	352	2016.02.14	20556	2_suppressed	uganda_2	unknown	51	male	2014-02-04	157	NA	62	NA	25.1532	257	132	NRTI_NRTI_NNRTI	3TC_ZDV_NVP	3TC_ZDV_NVP	NRTI_NRTI_NNRTI	NRTI_NRTI_NNRTI	1716	4.70137	872.85	0.145	413.21	1485.35	NA	NA	NA	NA	NA	NA	NA	NA	NA	NA	NA	NA	NA	NA	NA	NA	0
MBA1515.0153.0342.2016.02.14	MBA1515.0153.0342.2016.02.14	MBA1515	Black_AA	Not_Hispanic_Latino	153	342	2016.02.14	28988	2_suppressed	uganda_2	unknown	49	male	2/27/14	186	NA	62	NA	17.9211	397	198	NRTI_NRTI_PI	3TC_TFV_LPV_RTV	3TC_TDF_LPV_RTV	NRTI_NRTI_PI_R	NRTI_NRTI_PI_BO	1664	4.5589	1528.9	0.286	585.44	4719.14	NA	NA	NA	NA	NA	NA	NA	NA	NA	NA	NA	NA	NA	NA	NA	NA	0
MBA1519.096.0377.2018.12.15	MBA1519.096.0377.2018.12.15	MBA1519	Black_AA	Not_Hispanic_Latino	96	377	2018.12.15	180615	2_suppressed	uganda_2	unknown	40	male	4/24/14	161	NA	54	NA	20.8325	573	288	NRTI_NRTI_NNRTI	3TC_TFV_EFV	3TC_TDF_EFV	NRTI_NRTI_NNRTI	NRTI_NRTI_NNRTI	1521	4.16712	1616.83	0.193	533.31	2928.73	NA	NA	NA	NA	NA	NA	NA	NA	NA	NA	NA	NA	NA	NA	NA	NA	0
MBA4041.0044.0449.2016.02.14	MBA4041.0044.0449.2016.02.14	MBA4041	Black_AA	Not_Hispanic_Latino	44	449	2016.02.14	10619	1_hiv_negative	uganda_2	female	68	female	3/13/14	153	NA	53	NA	22.6409	NA	NA	none	none	none	none	none	0	0	1102.71	0.223	500.74	1768.39	NA	NA	NA	NA	NA	NA	NA	NA	NA	NA	NA	NA	NA	NA	NA	NA	0
MBA4043.0059.0248.2016.02.14	MBA4043.0059.0248.2016.02.14	MBA4043	Black_AA	Not_Hispanic_Latino	59	248	2016.02.14	11856	1_hiv_negative	uganda_2	unknown	77	male	3/17/14	157	NA	47	NA	19.0677	NA	NA	none	none	none	none	none	0	0	1848.2	0.551	627.49	1748.51	NA	NA	NA	NA	NA	NA	NA	NA	NA	NA	NA	NA	NA	NA	NA	NA	0
MBA4044.0024.0470.2016.03.11	MBA4044.0024.0470.2016.03.11	MBA4044	Black_AA	Not_Hispanic_Latino	24	470	2016.03.11	52020	1_hiv_negative	uganda_2	female	46	female	3/18/14	161	NA	82	NA	31.6346	NA	NA	none	none	none	none	none	0	0	NA	NA	NA	NA	NA	NA	NA	NA	NA	NA	NA	NA	NA	NA	NA	NA	NA	NA	NA	NA	0
MBA4046.032.0363.2018.12.15	MBA4046.032.0363.2018.12.15	MBA4046	Black_AA	Not_Hispanic_Latino	32	363	2018.12.15	162580	1_hiv_negative	uganda_2	unknown	51	male	3/19/14	170	NA	55	NA	19.0311	NA	NA	none	none	none	none	none	0	0	1398.83	0.594	764.46	2358.81	NA	NA	NA	NA	NA	NA	NA	NA	NA	NA	NA	NA	NA	NA	NA	NA	0
MBA4047.0012.0203.2016.02.14	MBA4047.0012.0203.2016.02.14	MBA4047	Black_AA	Not_Hispanic_Latino	12	203	2016.02.14	46871	1_hiv_negative	uganda_2	unknown	52	male	2014-01-04	171	NA	80	NA	27.3588	NA	NA	none	none	none	none	none	0	0	1030.83	0.296	308.41	1624.16	NA	NA	NA	NA	NA	NA	NA	NA	NA	NA	NA	NA	NA	NA	NA	NA	0
MBA4048.146.0245.2018.12.15	MBA4048.146.0245.2018.12.15	MBA4048	Black_AA	Not_Hispanic_Latino	146	245	2018.12.15	170819	1_hiv_negative	uganda_2	unknown	59	male	3/26/14	167	NA	48	NA	17.2111	NA	NA	none	none	none	none	none	0	0	1068.88	0.354	494.83	1417.84	NA	NA	NA	NA	NA	NA	NA	NA	NA	NA	NA	NA	NA	NA	NA	NA	0
MBA4049.0043.0416.2016.03.11	MBA4049.0043.0416.2016.03.11	MBA4049	Black_AA	Not_Hispanic_Latino	43	416	2016.03.11	11570	1_hiv_negative	uganda_2	unknown	47	male	2014-02-04	172	NA	58	NA	19.6052	NA	NA	none	none	none	none	none	0	0	1979.24	0.26	581.83	1285.23	NA	NA	NA	NA	NA	NA	NA	NA	NA	NA	NA	NA	NA	NA	NA	NA	0
MBA4050.0028.0434.2016.02.14	MBA4050.0028.0434.2016.02.14	MBA4050	Black_AA	Not_Hispanic_Latino	28	434	2016.02.14	13116	1_hiv_negative	uganda_2	female	47	female	3/25/14	159	NA	60	NA	23.7332	NA	NA	none	none	none	none	none	0	0	1701.28	0.305	289.53	607.15	NA	NA	NA	NA	NA	NA	NA	NA	NA	NA	NA	NA	NA	NA	NA	NA	0
MBA4051.0001.0446.2016.03.11	MBA4051.0001.0446.2016.03.11	MBA4051	Black_AA	Not_Hispanic_Latino	1	446	2016.03.11	10742	1_hiv_negative	uganda_2	female	49	female	3/31/14	155	NA	53	NA	22.0604	NA	NA	none	none	none	none	none	0	0	1402.95	0.305	574.53	1934.79	NA	NA	NA	NA	NA	NA	NA	NA	NA	NA	NA	NA	NA	NA	NA	NA	0
MBA4052.0118.0457.2016.02.14	MBA4052.0118.0457.2016.02.14	MBA4052	Black_AA	Not_Hispanic_Latino	118	457	2016.02.14	36885	1_hiv_negative	uganda_2	unknown	50	male	2014-03-04	172	NA	51	NA	17.239	NA	NA	none	none	none	none	none	0	0	1804.75	0.327	457.58	4639.84	NA	NA	NA	NA	NA	NA	NA	NA	NA	NA	NA	NA	NA	NA	NA	NA	0
MBA4053.0057.0246.2016.02.14	MBA4053.0057.0246.2016.02.14	MBA4053	Black_AA	Not_Hispanic_Latino	57	246	2016.02.14	22745	1_hiv_negative	uganda_2	unknown	45	male	3/27/14	176	NA	61	NA	19.6927	NA	NA	none	none	none	none	none	0	0	1112.46	0.433	673.69	5496.85	NA	NA	NA	NA	NA	NA	NA	NA	NA	NA	NA	NA	NA	NA	NA	NA	0
MBA4056.0119.0308.2016.03.11	MBA4056.0119.0308.2016.03.11	MBA4056	Black_AA	Not_Hispanic_Latino	119	308	2016.03.11	11308	1_hiv_negative	uganda_2	unknown	43	male	2014-10-04	181	NA	55	NA	16.7883	NA	NA	none	none	none	none	none	0	0	1151.98	0.32	397.3	5656.52	NA	NA	NA	NA	NA	NA	NA	NA	NA	NA	NA	NA	NA	NA	NA	NA	0
MBA4057.0133.0322.2016.02.14	MBA4057.0133.0322.2016.02.14	MBA4057	Black_AA	Not_Hispanic_Latino	133	322	2016.02.14	10712	1_hiv_negative	uganda_2	unknown	43	male	2014-10-04	165	NA	52	NA	19.1001	NA	NA	none	none	none	none	none	0	0	1719.03	0.281	889.13	1220.28	NA	NA	NA	NA	NA	NA	NA	NA	NA	NA	NA	NA	NA	NA	NA	NA	0
MBA4058.049.0368.2018.12.15	MBA4058.049.0368.2018.12.15	MBA4058	Black_AA	Not_Hispanic_Latino	49	368	2018.12.15	251121	1_hiv_negative	uganda_2	unknown	44	male	2014-11-04	169	NA	48	NA	16.8061	NA	NA	none	none	none	none	none	0	0	1543.41	0.104	413.49	2262.15	NA	NA	NA	NA	NA	NA	NA	NA	NA	NA	NA	NA	NA	NA	NA	NA	0
MBA4059.113.0242.2018.12.15	MBA4059.113.0242.2018.12.15	MBA4059	Black_AA	Not_Hispanic_Latino	113	242	2018.12.15	242195	1_hiv_negative	uganda_2	female	61	female	4/16/14	153	NA	62	NA	26.4855	NA	NA	none	none	none	none	none	0	0	1048.53	0.43	460.78	870.58	NA	NA	NA	NA	NA	NA	NA	NA	NA	NA	NA	NA	NA	NA	NA	NA	0
MBA4060.0077.0266.2016.03.20	MBA4060.0077.0266.2016.03.20	MBA4060	Black_AA	Not_Hispanic_Latino	77	266	2016.03.20	11256	1_hiv_negative	uganda_2	unknown	52	male	4/16/14	170	NA	71	NA	24.5675	NA	NA	none	none	none	none	none	0	0	769.54	0.413	381.13	1282.71	NA	NA	NA	NA	NA	NA	NA	NA	NA	NA	NA	NA	NA	NA	NA	NA	0
MBA4061.0010.0201.2016.02.14	MBA4061.0010.0201.2016.02.14	MBA4061	Black_AA	Not_Hispanic_Latino	10	201	2016.02.14	181444	1_hiv_negative	uganda_2	female	46	female	4/17/14	162	NA	84	NA	32.0073	NA	NA	none	none	none	none	none	0	0	1087.04	0.943	1444.93	882.05	NA	NA	NA	NA	NA	NA	NA	NA	NA	NA	NA	NA	NA	NA	NA	NA	0
MBA4063.0100.0289.2016.02.14	MBA4063.0100.0289.2016.02.14	MBA4063	Black_AA	Not_Hispanic_Latino	100	289	2016.02.14	15228	1_hiv_negative	uganda_2	female	63	female	4/23/14	164	NA	86	NA	31.975	NA	NA	none	none	none	none	none	0	0	921.04	0.959	875.38	1895.9	NA	NA	NA	NA	NA	NA	NA	NA	NA	NA	NA	NA	NA	NA	NA	NA	0
MBA4065.0152.0341.2016.03.11	MBA4065.0152.0341.2016.03.11	MBA4065	Black_AA	Not_Hispanic_Latino	152	341	2016.03.11	10891	1_hiv_negative	uganda_2	female	42	female	4/25/14	152	NA	54	NA	23.3726	NA	NA	none	none	none	none	none	0	0	1357.84	2.67	504.13	2472.31	NA	NA	NA	NA	NA	NA	NA	NA	NA	NA	NA	NA	NA	NA	NA	NA	0
MBA4066.0142.0430.2016.02.14	MBA4066.0142.0430.2016.02.14	MBA4066	Black_AA	Not_Hispanic_Latino	142	430	2016.02.14	11793	1_hiv_negative	uganda_2	unknown	50	male	4/25/14	167	NA	55	NA	19.721	NA	NA	none	none	none	none	none	0	0	1384.93	1.04	520.42	1830.31	NA	NA	NA	NA	NA	NA	NA	NA	NA	NA	NA	NA	NA	NA	NA	NA	0
MBA4067.0104.0293.2016.02.14	MBA4067.0104.0293.2016.02.14	MBA4067	Black_AA	Not_Hispanic_Latino	104	293	2016.02.14	24774	1_hiv_negative	uganda_2	unknown	53	male	4/29/14	161	NA	54	NA	20.8325	NA	NA	none	none	none	none	none	0	0	1032.59	0.477	267.15	1699.16	NA	NA	NA	NA	NA	NA	NA	NA	NA	NA	NA	NA	NA	NA	NA	NA	1
MBA4068.0007.0198.2016.02.14	MBA4068.0007.0198.2016.02.14	MBA4068	Black_AA	Not_Hispanic_Latino	7	198	2016.02.14	50912	1_hiv_negative	uganda_2	unknown	45	male	4/30/14	174	NA	70	NA	23.1206	NA	NA	none	none	none	none	none	0	0	964.19	0.246	565.25	488.91	NA	NA	NA	NA	NA	NA	NA	NA	NA	NA	NA	NA	NA	NA	NA	NA	0
MBA4069.0004.0195.2016.02.14	MBA4069.0004.0195.2016.02.14	MBA4069	Black_AA	Not_Hispanic_Latino	4	195	2016.02.14	111729	1_hiv_negative	uganda_2	female	46	female	2014-02-05	164	NA	56	NA	20.8209	NA	NA	none	none	none	none	none	0	0	1192.45	0.46	536.26	659.17	NA	NA	NA	NA	NA	NA	NA	NA	NA	NA	NA	NA	NA	NA	NA	NA	0
MBA4071.098.0379.2018.12.15	MBA4071.098.0379.2018.12.15	MBA4071	Black_AA	Not_Hispanic_Latino	98	379	2018.12.15	276073	1_hiv_negative	uganda_2	unknown	64	male	2014-08-05	171	NA	55	NA	18.8092	NA	NA	none	none	none	none	none	0	0	847.56	0.51	685.7	876.95	NA	NA	NA	NA	NA	NA	NA	NA	NA	NA	NA	NA	NA	NA	NA	NA	0
MBA4072.0161.0350.2016.02.14	MBA4072.0161.0350.2016.02.14	MBA4072	Black_AA	Not_Hispanic_Latino	161	350	2016.02.14	32819	1_hiv_negative	uganda_2	female	46	female	2014-09-05	158	NA	86	NA	34.4496	NA	NA	none	none	none	none	none	0	0	1004.71	0.439	285.4	931.8	NA	NA	NA	NA	NA	NA	NA	NA	NA	NA	NA	NA	NA	NA	NA	NA	1
MBA4074.0078.0267.2016.02.14	MBA4074.0078.0267.2016.02.14	MBA4074	Black_AA	Not_Hispanic_Latino	78	267	2016.02.14	21001	1_hiv_negative	uganda_2	unknown	45	male	2014-04-09	157	NA	51	NA	20.6905	NA	NA	none	none	none	none	none	0	0	1083.28	0.464	320.21	3723.19	NA	NA	NA	NA	NA	NA	NA	NA	NA	NA	NA	NA	NA	NA	NA	NA	0
MBA4076.0016.0207.2016.02.14	MBA4076.0016.0207.2016.02.14	MBA4076	Black_AA	Not_Hispanic_Latino	16	207	2016.02.14	58721	1_hiv_negative	uganda_2	unknown	46	male	2014-05-09	172	NA	60	NA	20.2812	NA	NA	none	none	none	none	none	0	0	862.03	0.615	496	2082.01	NA	NA	NA	NA	NA	NA	NA	NA	NA	NA	NA	NA	NA	NA	NA	NA	0
MBA4077.0040.0378.2016.03.11	MBA4077.0040.0378.2016.03.11	MBA4077	Black_AA	Not_Hispanic_Latino	40	378	2016.03.11	24322	1_hiv_negative	uganda_2	female	54	female	2014-05-09	154	NA	75	NA	31.6242	NA	NA	none	none	none	none	none	0	0	1278.43	0.573	493.29	1972.84	NA	NA	NA	NA	NA	NA	NA	NA	NA	NA	NA	NA	NA	NA	NA	NA	0
MBA4078.0151.0340.2016.02.14	MBA4078.0151.0340.2016.02.14	MBA4078	Black_AA	Not_Hispanic_Latino	151	340	2016.02.14	42512	1_hiv_negative	uganda_2	unknown	56	male	2014-08-09	161	NA	48	NA	18.5178	NA	NA	none	none	none	none	none	0	0	1232.34	0.358	779.71	4499.78	NA	NA	NA	NA	NA	NA	NA	NA	NA	NA	NA	NA	NA	NA	NA	NA	0
MBA4080.0065.0254.2016.02.14	MBA4080.0065.0254.2016.02.14	MBA4080	Black_AA	Not_Hispanic_Latino	65	254	2016.02.14	32293	1_hiv_negative	uganda_2	unknown	46	male	2014-09-09	171	NA	70	NA	23.939	NA	NA	none	none	none	none	none	0	0	1095.83	0.242	334.08	2866.5	NA	NA	NA	NA	NA	NA	NA	NA	NA	NA	NA	NA	NA	NA	NA	NA	0
MBA4081.0052.0241.2016.02.14	MBA4081.0052.0241.2016.02.14	MBA4081	Black_AA	Not_Hispanic_Latino	52	241	2016.02.14	22058	1_hiv_negative	uganda_2	female	55	female	2014-09-09	161	NA	62	NA	23.9188	NA	NA	none	none	none	none	none	0	0	1213.63	0.473	291.2	1918.88	NA	NA	NA	NA	NA	NA	NA	NA	NA	NA	NA	NA	NA	NA	NA	NA	0
MBA4082.0032.0221.2016.02.14	MBA4082.0032.0221.2016.02.14	MBA4082	Black_AA	Not_Hispanic_Latino	32	221	2016.02.14	18869	1_hiv_negative	uganda_2	unknown	70	male	2014-09-09	159	NA	54	NA	21.3599	NA	NA	none	none	none	none	none	0	0	1078.28	0.358	294.32	1903.64	NA	NA	NA	NA	NA	NA	NA	NA	NA	NA	NA	NA	NA	NA	NA	NA	0
MBA4083.097.0378.2018.12.15	MBA4083.097.0378.2018.12.15	MBA4083	Black_AA	Not_Hispanic_Latino	97	378	2018.12.15	183218	1_hiv_negative	uganda_2	female	54	female	2014-09-09	157	NA	46	NA	18.662	NA	NA	none	none	none	none	none	0	0	1364.21	0.699	346.62	1444.96	NA	NA	NA	NA	NA	NA	NA	NA	NA	NA	NA	NA	NA	NA	NA	NA	0
MBA4086.0110.0299.2016.02.14	MBA4086.0110.0299.2016.02.14	MBA4086	Black_AA	Not_Hispanic_Latino	110	299	2016.02.14	20590	1_hiv_negative	uganda_2	female	60	female	2014-11-09	163	NA	60	NA	22.5827	NA	NA	none	none	none	none	none	0	0	969.29	0.251	662.83	419.31	NA	NA	NA	NA	NA	NA	NA	NA	NA	NA	NA	NA	NA	NA	NA	NA	0
MBA4087.0155.0344.2016.02.14	MBA4087.0155.0344.2016.02.14	MBA4087	Black_AA	Not_Hispanic_Latino	155	344	2016.02.14	35901	1_hiv_negative	uganda_2	female	44	female	2014-11-09	156	NA	75	NA	30.8185	NA	NA	none	none	none	none	none	0	0	2437.13	0.582	493.88	924.86	NA	NA	NA	NA	NA	NA	NA	NA	NA	NA	NA	NA	NA	NA	NA	NA	0
MBA4088.0082.0271.2016.03.11	MBA4088.0082.0271.2016.03.11	MBA4088	Black_AA	Not_Hispanic_Latino	82	271	2016.03.11	11282	1_hiv_negative	uganda_2	female	50	female	2014-12-09	155	NA	66	NA	27.4714	NA	NA	none	none	none	none	none	0	0	1412.03	0.848	705.33	1579.02	NA	NA	NA	NA	NA	NA	NA	NA	NA	NA	NA	NA	NA	NA	NA	NA	0
MBA4089.0141.0330.2016.02.14	MBA4089.0141.0330.2016.02.14	MBA4089	Black_AA	Not_Hispanic_Latino	141	330	2016.02.14	29070	1_hiv_negative	uganda_2	unknown	54	male	2014-12-09	159	NA	53	NA	20.9644	NA	NA	none	none	none	none	none	0	0	1355.61	0.666	899.86	1872.86	NA	NA	NA	NA	NA	NA	NA	NA	NA	NA	NA	NA	NA	NA	NA	NA	0
MBA4091.0085.0429.2016.03.11	MBA4091.0085.0429.2016.03.11	MBA4091	Black_AA	Not_Hispanic_Latino	85	429	2016.03.11	16682	1_hiv_negative	uganda_2	unknown	48	male	9/15/14	171	NA	64	NA	21.8871	NA	NA	none	none	none	none	none	0	0	1308.79	0.527	1053	2093.47	NA	NA	NA	NA	NA	NA	NA	NA	NA	NA	NA	NA	NA	NA	NA	NA	0
MBA4092.0008.0199.2016.02.14	MBA4092.0008.0199.2016.02.14	MBA4092	Black_AA	Not_Hispanic_Latino	8	199	2016.02.14	82975	1_hiv_negative	uganda_2	female	54	female	9/15/14	159	NA	51	NA	20.1733	NA	NA	none	none	none	none	none	0	0	1672	0.407	389.86	1722.16	NA	NA	NA	NA	NA	NA	NA	NA	NA	NA	NA	NA	NA	NA	NA	NA	0
MBA4093.033.0364.2018.12.15	MBA4093.033.0364.2018.12.15	MBA4093	Black_AA	Not_Hispanic_Latino	33	364	2018.12.15	193593	1_hiv_negative	uganda_2	female	50	female	9/16/14	156	NA	55	NA	22.6003	NA	NA	none	none	none	none	none	0	0	690.4	0.334	1063.35	1715.28	NA	NA	NA	NA	NA	NA	NA	NA	NA	NA	NA	NA	NA	NA	NA	NA	0
MBA4095.0002.0193.2016.02.14	MBA4095.0002.0193.2016.02.14	MBA4095	Black_AA	Not_Hispanic_Latino	2	193	2016.02.14	176754	1_hiv_negative	uganda_2	unknown	46	male	9/16/14	162	NA	55	NA	20.9572	NA	NA	none	none	none	none	none	0	0	1197.35	0.184	358	5957.73	NA	NA	NA	NA	NA	NA	NA	NA	NA	NA	NA	NA	NA	NA	NA	NA	0
MBA4096.0145.0334.2016.02.14	MBA4096.0145.0334.2016.02.14	MBA4096	Black_AA	Not_Hispanic_Latino	145	334	2016.02.14	20766	1_hiv_negative	uganda_2	female	54	female	9/16/14	157	NA	51	NA	20.6905	NA	NA	none	none	none	none	none	0	0	1162.61	0.51	419.86	1588.44	NA	NA	NA	NA	NA	NA	NA	NA	NA	NA	NA	NA	NA	NA	NA	NA	0
MBA4099.045.0367.2018.12.15	MBA4099.045.0367.2018.12.15	MBA4099	Black_AA	Not_Hispanic_Latino	45	367	2018.12.15	198923	1_hiv_negative	uganda_2	female	52	female	9/17/14	149	NA	48	NA	21.6206	NA	NA	none	none	none	none	none	0	0	543.01	0.373	469.83	2479.14	NA	NA	NA	NA	NA	NA	NA	NA	NA	NA	NA	NA	NA	NA	NA	NA	0
MBA4102.0154.0343.2016.02.14	MBA4102.0154.0343.2016.02.14	MBA4102	Black_AA	Not_Hispanic_Latino	154	343	2016.02.14	24434	1_hiv_negative	uganda_2	unknown	40	male	9/18/14	160	NA	48	NA	18.75	NA	NA	none	none	none	none	none	0	0	899.82	0.386	659.66	1533.05	NA	NA	NA	NA	NA	NA	NA	NA	NA	NA	NA	NA	NA	NA	NA	NA	0
MBA4103.0128.0317.2016.02.14	MBA4103.0128.0317.2016.02.14	MBA4103	Black_AA	Not_Hispanic_Latino	128	317	2016.02.14	22832	1_hiv_negative	uganda_2	unknown	45	male	9/19/14	165	NA	69	NA	25.3444	NA	NA	none	none	none	none	none	0	0	930.67	0.506	216.52	667.69	NA	NA	NA	NA	NA	NA	NA	NA	NA	NA	NA	NA	NA	NA	NA	NA	0
MBA4104.091.0376.2018.12.15	MBA4104.091.0376.2018.12.15	MBA4104	Black_AA	Not_Hispanic_Latino	91	376	2018.12.15	192576	1_hiv_negative	uganda_2	female	52	female	9/19/14	167	NA	99	NA	35.4979	NA	NA	none	none	none	none	none	0	0	798.82	1.41	762.25	4145.49	NA	NA	NA	NA	NA	NA	NA	NA	NA	NA	NA	NA	NA	NA	NA	NA	0
MBA4106.0168.0357.2016.02.14	MBA4106.0168.0357.2016.02.14	MBA4106	Black_AA	Not_Hispanic_Latino	168	357	2016.02.14	41070	1_hiv_negative	uganda_2	female	49	female	2014-01-10	172	NA	66	NA	22.3094	NA	NA	none	none	none	none	none	0	0	897.46	1.37	670.07	2002.14	NA	NA	NA	NA	NA	NA	NA	NA	NA	NA	NA	NA	NA	NA	NA	NA	0
MBA4107.0138.0327.2016.02.14	MBA4107.0138.0327.2016.02.14	MBA4107	Black_AA	Not_Hispanic_Latino	138	327	2016.02.14	13763	1_hiv_negative	uganda_2	unknown	52	male	2014-01-10	179	NA	68	NA	21.2228	NA	NA	none	none	none	none	none	0	0	1057.53	0.403	599.03	2446.8	NA	NA	NA	NA	NA	NA	NA	NA	NA	NA	NA	NA	NA	NA	NA	NA	0
MBA4108.0099.0288.2016.02.14	MBA4108.0099.0288.2016.02.14	MBA4108	Black_AA	Not_Hispanic_Latino	99	288	2016.02.14	14902	1_hiv_negative	uganda_2	unknown	45	male	2014-02-10	172	NA	57	NA	19.2672	NA	NA	none	none	none	none	none	0	0	823.58	0.325	322.47	3261.34	NA	NA	NA	NA	NA	NA	NA	NA	NA	NA	NA	NA	NA	NA	NA	NA	0
MBA4109.0073.0262.2016.02.14	MBA4109.0073.0262.2016.02.14	MBA4109	Black_AA	Not_Hispanic_Latino	73	262	2016.02.14	11473	1_hiv_negative	uganda_2	unknown	50	male	2014-02-10	169	NA	63	NA	22.0581	NA	NA	none	none	none	none	none	0	0	1251.77	0.569	738.77	1701.7	NA	NA	NA	NA	NA	NA	NA	NA	NA	NA	NA	NA	NA	NA	NA	NA	0
MBA4111.0036.0459.2016.02.14	MBA4111.0036.0459.2016.02.14	MBA4111	Black_AA	Not_Hispanic_Latino	36	459	2016.02.14	45350	1_hiv_negative	uganda_2	female	56	female	2014-03-10	155	NA	59	NA	24.5578	NA	NA	none	none	none	none	none	0	0	1617.8	0.51	641.54	1732.71	NA	NA	NA	NA	NA	NA	NA	NA	NA	NA	NA	NA	NA	NA	NA	NA	0
MBA4112.0005.0196.2016.02.14	MBA4112.0005.0196.2016.02.14	MBA4112	Black_AA	Not_Hispanic_Latino	5	196	2016.02.14	103218	1_hiv_negative	uganda_2	female	42	female	2014-06-10	152	NA	59	NA	25.5367	NA	NA	none	none	none	none	none	0	0	NA	NA	NA	NA	NA	NA	NA	NA	NA	NA	NA	NA	NA	NA	NA	NA	NA	NA	NA	NA	1
MBA4113.0137.0396.2016.02.14	MBA4113.0137.0396.2016.02.14	MBA4113	Black_AA	Not_Hispanic_Latino	137	396	2016.02.14	14264	1_hiv_negative	uganda_2	unknown	57	male	2014-06-10	159	NA	63	NA	24.9199	NA	NA	none	none	none	none	none	0	0	1812.29	0.558	521.58	1225.91	NA	NA	NA	NA	NA	NA	NA	NA	NA	NA	NA	NA	NA	NA	NA	NA	0
MBA4114.0064.0253.2016.02.14	MBA4114.0064.0253.2016.02.14	MBA4114	Black_AA	Not_Hispanic_Latino	64	253	2016.02.14	16153	1_hiv_negative	uganda_2	female	50	female	2014-06-10	145	NA	37	NA	17.5981	NA	NA	none	none	none	none	none	0	0	1169.47	3.24	825.55	1301.74	NA	NA	NA	NA	NA	NA	NA	NA	NA	NA	NA	NA	NA	NA	NA	NA	0
MBA4115.0143.0332.2016.02.14	MBA4115.0143.0332.2016.02.14	MBA4115	Black_AA	Not_Hispanic_Latino	143	332	2016.02.14	10599	1_hiv_negative	uganda_2	female	51	female	2014-07-10	162	NA	55	NA	20.9572	NA	NA	none	none	none	none	none	0	0	1034.19	0.226	467.73	1792.99	NA	NA	NA	NA	NA	NA	NA	NA	NA	NA	NA	NA	NA	NA	NA	NA	0
MBA4118.0031.0466.2016.02.14	MBA4118.0031.0466.2016.02.14	MBA4118	Black_AA	Not_Hispanic_Latino	31	466	2016.02.14	55842	1_hiv_negative	uganda_2	female	50	female	2014-08-10	169	NA	83	NA	29.0606	NA	NA	none	none	none	none	none	0	0	1094.26	0.337	368.94	2714.78	NA	NA	NA	NA	NA	NA	NA	NA	NA	NA	NA	NA	NA	NA	NA	NA	0
MBA4119.0127.0316.2016.02.14	MBA4119.0127.0316.2016.02.14	MBA4119	Black_AA	Not_Hispanic_Latino	127	316	2016.02.14	12092	1_hiv_negative	uganda_2	unknown	62	male	2014-08-10	167	NA	65	NA	23.3067	NA	NA	none	none	none	none	none	0	0	1199.65	0.637	476.23	1285.92	NA	NA	NA	NA	NA	NA	NA	NA	NA	NA	NA	NA	NA	NA	NA	NA	0
MBA4120.0076.0265.2016.03.11	MBA4120.0076.0265.2016.03.11	MBA4120	Black_AA	Not_Hispanic_Latino	76	265	2016.03.11	16321	1_hiv_negative	uganda_2	unknown	50	male	2014-08-10	168	NA	44	NA	15.5896	NA	NA	none	none	none	none	none	0	0	2586.03	0.538	445.1	1526.23	NA	NA	NA	NA	NA	NA	NA	NA	NA	NA	NA	NA	NA	NA	NA	NA	0
MBA4121.0046.0235.2016.03.11	MBA4121.0046.0235.2016.03.11	MBA4121	Black_AA	Not_Hispanic_Latino	46	235	2016.03.11	15053	1_hiv_negative	uganda_2	unknown	46	male	2014-10-10	170	NA	56	NA	19.3772	NA	NA	none	none	none	none	none	0	0	1124.87	0.394	302.01	1093.25	NA	NA	NA	NA	NA	NA	NA	NA	NA	NA	NA	NA	NA	NA	NA	NA	0
MBA4122.0112.0301.2016.02.14	MBA4122.0112.0301.2016.02.14	MBA4122	Black_AA	Not_Hispanic_Latino	112	301	2016.02.14	30798	1_hiv_negative	uganda_2	female	68	female	2014-10-10	156	NA	45	NA	18.4911	NA	NA	none	none	none	none	none	0	0	1106.19	0.406	401.34	646.46	NA	NA	NA	NA	NA	NA	NA	NA	NA	NA	NA	NA	NA	NA	NA	NA	0
MBA4123.0056.0245.2016.02.14	MBA4123.0056.0245.2016.02.14	MBA4123	Black_AA	Not_Hispanic_Latino	56	245	2016.02.14	23357	1_hiv_negative	uganda_2	unknown	53	male	2014-10-10	168	NA	50	NA	17.7154	NA	NA	none	none	none	none	none	0	0	1899.99	1	545.24	635.66	NA	NA	NA	NA	NA	NA	NA	NA	NA	NA	NA	NA	NA	NA	NA	NA	0
MBA4126.0150.0339.2016.02.14	MBA4126.0150.0339.2016.02.14	MBA4126	Black_AA	Not_Hispanic_Latino	150	339	2016.02.14	10892	1_hiv_negative	uganda_2	unknown	45	male	10/13/14	171	NA	48	NA	16.4153	NA	NA	none	none	none	none	none	0	0	NA	NA	NA	NA	NA	NA	NA	NA	NA	NA	NA	NA	NA	NA	NA	NA	NA	NA	NA	NA	0
MBA4127.0021.0417.2016.02.14	MBA4127.0021.0417.2016.02.14	MBA4127	Black_AA	Not_Hispanic_Latino	21	417	2016.02.14	24046	1_hiv_negative	uganda_2	unknown	40	male	10/13/14	157	NA	49	NA	19.8791	NA	NA	none	none	none	none	none	0	0	413.15	0.402	288.94	1118.45	NA	NA	NA	NA	NA	NA	NA	NA	NA	NA	NA	NA	NA	NA	NA	NA	0
MBA4128.059.0369.2018.12.15	MBA4128.059.0369.2018.12.15	MBA4128	Black_AA	Not_Hispanic_Latino	59	369	2018.12.15	198488	1_hiv_negative	uganda_2	female	44	female	10/14/14	153	NA	58	NA	24.7768	NA	NA	none	none	none	none	none	0	0	1269.59	0.316	475.28	1271.05	NA	NA	NA	NA	NA	NA	NA	NA	NA	NA	NA	NA	NA	NA	NA	NA	0
MBA4129.0087.0468.2016.03.11	MBA4129.0087.0468.2016.03.11	MBA4129	Black_AA	Not_Hispanic_Latino	87	468	2016.03.11	48626	1_hiv_negative	uganda_2	female	44	female	10/14/14	172	NA	69	NA	23.3234	NA	NA	none	none	none	none	none	0	0	1311.03	0.869	276.36	4445.42	NA	NA	NA	NA	NA	NA	NA	NA	NA	NA	NA	NA	NA	NA	NA	NA	0
MBA4130.0148.0337.2016.03.11	MBA4130.0148.0337.2016.03.11	MBA4130	Black_AA	Not_Hispanic_Latino	148	337	2016.03.11	17839	1_hiv_negative	uganda_2	female	42	female	10/14/14	162	NA	105	NA	40.0091	NA	NA	none	none	none	none	none	0	0	675.06	0.657	223.37	156	NA	NA	NA	NA	NA	NA	NA	NA	NA	NA	NA	NA	NA	NA	NA	NA	1
MBA4131.0006.0197.2016.02.14	MBA4131.0006.0197.2016.02.14	MBA4131	Black_AA	Not_Hispanic_Latino	6	197	2016.02.14	146796	1_hiv_negative	uganda_2	unknown	52	male	10/15/14	174	NA	58	NA	19.1571	NA	NA	none	none	none	none	none	0	0	2102.42	0.506	863.34	1528.63	NA	NA	NA	NA	NA	NA	NA	NA	NA	NA	NA	NA	NA	NA	NA	NA	0
MBA4132.0051.0240.2016.02.14	MBA4132.0051.0240.2016.02.14	MBA4132	Black_AA	Not_Hispanic_Latino	51	240	2016.02.14	12423	1_hiv_negative	uganda_2	female	44	female	10/15/14	161	NA	58	NA	22.3757	NA	NA	none	none	none	none	none	0	0	1102.2	0.103	215.03	1307.47	NA	NA	NA	NA	NA	NA	NA	NA	NA	NA	NA	NA	NA	NA	NA	NA	0
MBA4134.0120.0363.2016.03.11	MBA4134.0120.0363.2016.03.11	MBA4134	Black_AA	Not_Hispanic_Latino	120	363	2016.03.11	26739	1_hiv_negative	uganda_2	unknown	46	male	10/15/14	167	NA	79	NA	28.3266	NA	NA	none	none	none	none	none	0	0	NA	NA	NA	NA	NA	NA	NA	NA	NA	NA	NA	NA	NA	NA	NA	NA	NA	NA	NA	NA	1
MBA4136.0020.0464.2016.02.14	MBA4136.0020.0464.2016.02.14	MBA4136	Black_AA	Not_Hispanic_Latino	20	464	2016.02.14	26971	1_hiv_negative	uganda_2	unknown	52	male	10/16/14	163	NA	79	NA	29.7339	NA	NA	none	none	none	none	none	0	0	1649.95	0.381	1100.47	3028.43	NA	NA	NA	NA	NA	NA	NA	NA	NA	NA	NA	NA	NA	NA	NA	NA	0
MBA4138.0068.0257.2016.02.14	MBA4138.0068.0257.2016.02.14	MBA4138	Black_AA	Not_Hispanic_Latino	68	257	2016.02.14	22019	1_hiv_negative	uganda_2	unknown	51	male	10/17/14	160	NA	75	NA	29.2969	NA	NA	none	none	none	none	none	0	0	1747.2	4.04	451.9	1625.39	NA	NA	NA	NA	NA	NA	NA	NA	NA	NA	NA	NA	NA	NA	NA	NA	0
MBA4139.0164.0353.2016.03.11	MBA4139.0164.0353.2016.03.11	MBA4139	Black_AA	Not_Hispanic_Latino	164	353	2016.03.11	13095	1_hiv_negative	uganda_2	unknown	51	male	10/17/14	160	NA	53	NA	20.7031	NA	NA	none	none	none	none	none	0	0	1037.74	0.52	636.98	1749.62	NA	NA	NA	NA	NA	NA	NA	NA	NA	NA	NA	NA	NA	NA	NA	NA	0
MBA4140.0015.0206.2016.02.14	MBA4140.0015.0206.2016.02.14	MBA4140	Black_AA	Not_Hispanic_Latino	15	206	2016.02.14	31877	1_hiv_negative	uganda_2	unknown	50	male	10/17/14	155	NA	41	NA	17.0656	NA	NA	none	none	none	none	none	0	0	1177.16	0.42	347.09	2964.83	NA	NA	NA	NA	NA	NA	NA	NA	NA	NA	NA	NA	NA	NA	NA	NA	0
MBA1488.0072.0452.2016.02.14	MBA1488.0072.0452.2016.02.14	MBA1488	Black_AA	Not_Hispanic_Latino	72	452	2016.02.14	15497	2_suppressed	uganda_2	female	49	female	4/24/14	160	NA	47	NA	18.3594	146	142	NRTI_NRTI_NNRTI	3TC_ZDV_EFV	3TC_ZDV_EFV	NRTI_NRTI_NNRTI	NRTI_NRTI_NNRTI	1906	5.22192	3200	9.64	1089.65	1993.48	NA	NA	NA	NA	NA	NA	NA	NA	NA	NA	NA	NA	NA	NA	NA	NA	0
MBA4042.011.0361.2018.12.15	MBA4042.011.0361.2018.12.15	MBA4042	Black_AA	Not_Hispanic_Latino	11	361	2018.12.15	183033	1_hiv_negative	uganda_2	female	51	female	3/27/14	163	NA	65	NA	24.4646	NA	NA	none	none	none	none	none	0	0	1311.09	0.345	841.21	2297.92	NA	NA	NA	NA	NA	NA	NA	NA	NA	NA	NA	NA	NA	NA	NA	NA	1
MBA4045.0157.0346.2016.02.14	MBA4045.0157.0346.2016.02.14	MBA4045	Black_AA	Not_Hispanic_Latino	157	346	2016.02.14	34877	1_hiv_negative	uganda_2	female	55	female	3/13/14	157	NA	61	NA	24.7475	NA	NA	none	none	none	none	none	0	0	NA	NA	NA	NA	NA	NA	NA	NA	NA	NA	NA	NA	NA	NA	NA	NA	NA	NA	NA	NA	0
MBA4062.0079.0393.2016.02.14	MBA4062.0079.0393.2016.02.14	MBA4062	Black_AA	Not_Hispanic_Latino	79	393	2016.02.14	14439	1_hiv_negative	uganda_2	female	58	female	4/22/14	147	NA	52	NA	24.064	NA	NA	none	none	none	none	none	0	0	1597.51	0.384	388.32	1282.71	NA	NA	NA	NA	NA	NA	NA	NA	NA	NA	NA	NA	NA	NA	NA	NA	0
MBA4064.117.0243.2018.12.15	MBA4064.117.0243.2018.12.15	MBA4064	Black_AA	Not_Hispanic_Latino	117	243	2018.12.15	175213	1_hiv_negative	uganda_2	female	48	female	4/24/14	152	NA	54	NA	23.3726	NA	NA	none	none	none	none	none	0	0	2001.31	5.51	82.09	4808	NA	NA	NA	NA	NA	NA	NA	NA	NA	NA	NA	NA	NA	NA	NA	NA	0
MBA4070.0086.0478.2016.02.14	MBA4070.0086.0478.2016.02.14	MBA4070	Black_AA	Not_Hispanic_Latino	86	478	2016.02.14	47189	1_hiv_negative	uganda_2	female	50	female	2014-05-05	156	NA	70	NA	28.764	NA	NA	none	none	none	none	none	0	0	1356.43	0.71	869.42	3330.55	NA	NA	NA	NA	NA	NA	NA	NA	NA	NA	NA	NA	NA	NA	NA	NA	0
MBA4085.0075.0264.2016.03.11	MBA4085.0075.0264.2016.03.11	MBA4085	Black_AA	Not_Hispanic_Latino	75	264	2016.03.11	13700	1_hiv_negative	uganda_2	female	47	female	2014-11-09	152	NA	77	NA	33.3276	NA	NA	none	none	none	none	none	0	0	1507.18	0.407	781.22	1418.02	NA	NA	NA	NA	NA	NA	NA	NA	NA	NA	NA	NA	NA	NA	NA	NA	0
102438.0086.0363.2017.03.15	102438.0086.0363.2017.03.15	102438	Black_AA	Not_Hispanic_Latino	86	363	2017.03.15	35628	4_unsuppressed	boston	nonMSM	55	female	10/31/16	170	67	85	186	29.4118	402	402	none	none	none	none	none	0	0	1402.91	1.26	534.221	958.458	1307.79	1.19	573.36	961.52	empty	No	0	0	No	0	0	No	No	0	1	Always	0
105574.boston1.0139.2014.12.08	105574.boston1.0139.2014.12.08	105574	Black_AA	Not_Hispanic_Latino	boston1	139	2014.12.08	50483	4_unsuppressed	boston	MSM	47	male	2012-04-05	168	66	65	143	23.03	255	217	none	none	none	none	none	0	0	1314.69	0.28	443.076	1737.67	NA	NA	NA	NA	NA	NA	NA	NA	NA	NA	NA	NA	NA	NA	NA	NA	0
106085.0054.0333.2017.03.15	106085.0054.0333.2017.03.15	106085	Black_AA	Not_Hispanic_Latino	54	333	2017.03.15	23126	2_suppressed	boston	nonMSM	58	male	3/18/16	198	78	105	230	26.783	1195	385	NRTI_NRTI_ISTI	ABC_FTC_TFV_RAL	ABC_FTC_TDF_RAL	NRTI_NRTI_NRTI_ISTI	NRTI_NRTI_ISTI	4809	13.1753	1284.62	0.373	594.081	3058.39	NA	NA	NA	NA	NA	NA	NA	NA	NA	NA	NA	NA	NA	NA	NA	NA	0
108777.boston1.0140.2014.12.08	108777.boston1.0140.2014.12.08	108777	White	Not_Hispanic_Latino	boston1	140	2014.12.08	40745	2_suppressed	boston	MSM	65	male	2013-02-12	178	70	114	250	35.9803	742	354	NRTI_NRTI_NNRTI	3TC_ABC_ZDV_NVP	3TC_ABC_ZDV_NVP	NRTI_NRTI_NRTI_NNRTI	NRTI_NRTI_NNRTI	6905	18.9178	1233.07	1.3	365.473	1202.8	NA	NA	NA	NA	NA	NA	NA	NA	NA	NA	NA	NA	NA	NA	NA	NA	1
112993.boston1.0141.2014.12.08	112993.boston1.0141.2014.12.08	112993	Black_AA	Not_Hispanic_Latino	boston1	141	2014.12.08	54474	1_hiv_negative	boston	nonMSM	50	female	6/21/13	175	69	81	179	26.449	2563	2563	none	none	none	none	none	0	0	639.424	0.436	266.284	1310.64	NA	NA	NA	NA	NA	NA	NA	NA	NA	NA	NA	NA	NA	NA	NA	NA	1
122897.0017.0307.2017.03.15	122897.0017.0307.2017.03.15	122897	White	Not_Hispanic_Latino	17	307	2017.03.15	84380	1_hiv_negative	boston	nonMSM	24	female	2016-03-03	170	67	66	145	22.8374	NA	NA	none	none	none	none	none	0	0	788.135	0.349	920.778	1101.06	NA	NA	NA	NA	NA	NA	NA	NA	NA	NA	NA	NA	NA	NA	NA	NA	0
123656.boston1.0005.2014.12.08	123656.boston1.0005.2014.12.08	123656	White	Not_Hispanic_Latino	boston1	5	2014.12.08	29291	1_hiv_negative	boston	nonMSM	22	female	2012-07-05	178	70	73	160	23.04	NA	NA	none	none	none	none	none	0	0	676.56	0.14	314.057	482.125	NA	NA	NA	NA	NA	NA	NA	NA	NA	NA	NA	NA	NA	NA	NA	NA	0
129226.0089.0367.2017.03.15	129226.0089.0367.2017.03.15	129226	White	Not_Hispanic_Latino	89	367	2017.03.15	39551	1_hiv_negative	boston	MSM	32	male	2016-07-04	175	69	60	131	19.5918	NA	NA	none	none	none	none	none	0	0	1162.52	0.402	334.637	683.072	NA	NA	NA	NA	NA	NA	NA	NA	NA	NA	NA	NA	NA	NA	NA	NA	0
136109.048.0334.2018.12.15	136109.048.0334.2018.12.15	136109	Varied	Hispanic_Latino	48	334	2018.12.15	200753	1_hiv_negative	boston	MSM	35	male	6/25/18	180	71	71	156	21.9136	NA	NA	none	none	none	none	none	0	0	1431.94	0.33	640.59	797.46	NA	NA	NA	NA	men	Yes	0	1	Yes	0	2	Yes	Yes	6	12	Sometimes	0
136376.0013.0302.2017.03.15	136376.0013.0302.2017.03.15	136376	Black_AA	Not_Hispanic_Latino	13	302	2017.03.15	39058	2_suppressed	boston	nonMSM	49	male	11/30/16	185	73	91	200	26.5888	396	396	NRTI_NRTI_ISTI	3TC_ABC_TFV_DTG	3TC_ABC_TDF_DTG	NRTI_NRTI_NRTI_ISTI	NRTI_NRTI_ISTI	1825	5	1392.93	0.723	307.659	2566.56	1440.91	0.69	292.71	1607.73	empty	No	0	0	No	0	0	No	No	2	2	Always	0
137787.006.0293.2018.12.15	137787.006.0293.2018.12.15	137787	White	Not_Hispanic_Latino	6	293	2018.12.15	141509	4_unsuppressed	boston	nonMSM	44	male	2017-01-03	183	72	73	160	21.7982	581	581	none	none	none	none	none	0	0	1468.13	0.43	395.54	1226.69	NA	NA	NA	NA	empty	No	0	0	No	0	0	No	No	1	2	Sometimes	0
143200.boston1.0006.2014.12.08	143200.boston1.0006.2014.12.08	143200	White	Not_Hispanic_Latino	boston1	6	2014.12.08	57503	2_suppressed	boston	MSM	30	male	3/28/14	NA	NA	NA	NA	NA	741	339	NRTI_NRTI_ISTI	FTC_TFV_EVG_C	FTC_TDF_EVG_C	NRTI_NRTI_ISTI_C	NRTI_NRTI_ISTI	NA	NA	1277.64	0.47	815.168	1094.61	1250.21	0.37	798.03	4802.26	NA	NA	NA	NA	NA	NA	NA	NA	NA	NA	NA	NA	NA
148342.0027.0314.2017.03.15	148342.0027.0314.2017.03.15	148342	Black_AA	Not_Hispanic_Latino	27	314	2017.03.15	48711	2_suppressed	boston	MSM	48	male	2016-06-01	180	71	111	244	34.2593	748	300	NRTI_NRTI_ISTI	FTC_TFV_EVG_C	FTC_TDF_EVG_C	NRTI_NRTI_ISTI_C	NRTI_NRTI_ISTI	1030	2.82192	1255.41	0.576	616.118	3310.57	NA	NA	NA	NA	NA	NA	NA	NA	NA	NA	NA	NA	NA	NA	NA	NA	0
153724.boston1.0007.2014.12.08	153724.boston1.0007.2014.12.08	153724	White	Not_Hispanic_Latino	boston1	7	2014.12.08	56313	4_unsuppressed	boston	nonMSM	53	female	2013-10-10	165	65	80	175	29.3848	402	402	none	none	none	none	none	0	0	1991.14	0.615	945.015	2043.78	NA	NA	NA	NA	NA	NA	NA	NA	NA	NA	NA	NA	NA	NA	NA	NA	0
157072.0043.0244.2017.03.15	157072.0043.0244.2017.03.15	157072	White	Not_Hispanic_Latino	43	244	2017.03.15	34796	4_unsuppressed	boston	MSM	65	male	11/19/15	178	70	102	225	32.1929	1117	NA	none	none	none	none	none	0	0	915.649	0.287	849.425	773.353	NA	NA	NA	NA	NA	NA	NA	NA	NA	NA	NA	NA	NA	NA	NA	NA	1
165642.boston1.0008.2014.12.08	165642.boston1.0008.2014.12.08	165642	White	Not_Hispanic_Latino	boston1	8	2014.12.08	66507	1_hiv_negative	boston	nonMSM	30	male	2014-02-05	NA	NA	NA	NA	NA	NA	NA	none	none	none	none	none	0	0	1146.08	0.452	310.605	906.255	NA	NA	NA	NA	NA	NA	NA	NA	NA	NA	NA	NA	NA	NA	NA	NA	NA
175067.0033.0231.2017.03.15	175067.0033.0231.2017.03.15	175067	White	Not_Hispanic_Latino	33	231	2017.03.15	20956	1_hiv_negative	boston	MSM	26	male	1/20/16	168	66	61	135	21.6128	NA	NA	none	none	none	none	none	0	0	1045.92	0.491	186.255	946.673	NA	NA	NA	NA	NA	NA	NA	NA	NA	NA	NA	NA	NA	NA	NA	NA	0
181090.0091.0369.2017.03.15	181090.0091.0369.2017.03.15	181090	Varied	Hispanic_Latino	91	369	2017.03.15	33760	2_suppressed	boston	MSM	25	male	2/23/16	185	73	98	215	28.634	662	662	NRTI_NRTI_ISTI	FTC_TFV_EVG_C	FTC_TDF_EVG_C	NRTI_NRTI_ISTI_C	NRTI_NRTI_ISTI	NA	NA	1024.58	0.121	405.209	4441.47	NA	NA	NA	NA	NA	NA	NA	NA	NA	NA	NA	NA	NA	NA	NA	NA	0
186400.027.0314.2018.12.15	186400.027.0314.2018.12.15	186400	White	Hispanic_Latino	27	314	2018.12.15	189344	4_unsuppressed	boston	nonMSM	49	female	1/20/17	NA	NA	71	NA	NA	264	NA	none	none	none	none	none	0	0	1355.13	1.48	965.785	1991.88	1441.95	0.38	886.14	1839.72	NA	NA	NA	NA	NA	NA	NA	NA	NA	NA	NA	NA	NA
189326.0070.0343.2017.03.15	189326.0070.0343.2017.03.15	189326	White	Not_Hispanic_Latino	70	343	2017.03.15	63710	4_unsuppressed	boston	MSM	55	male	9/14/16	NA	NA	143	NA	NA	1002	355	none	none	none	none	none	0	0	1427.8	0.379	370.989	2264.55	1407.06	0.36	373.7	2250.39	NA	NA	NA	NA	NA	NA	NA	NA	NA	NA	NA	NA	NA
191447.0008.0296.2017.03.15	191447.0008.0296.2017.03.15	191447	White	Hispanic_Latino	8	296	2017.03.15	81162	2_suppressed	boston	MSM	45	male	1/20/16	175	69	105	231	34.2857	782	782	NRTI_NRTI_ISTI	FTC_TFV_EVG_C	FTC_TAF_EVG_C	NRTI_NRTI_ISTI_C	NRTI_NRTI_ISTI	2165	5.93151	1140.19	0.501	1079.37	4916.21	NA	NA	NA	NA	empty	No	0	0	No	0	0	No	No	1	1	Always	0
194317.boston1.0010.2014.12.08	194317.boston1.0010.2014.12.08	194317	Varied	Hispanic_Latino	boston1	10	2014.12.08	36366	2_suppressed	boston	nonMSM	41	female	2/13/14	173	68	141	310	47.1115	1138	1049	NRTI_NRTI_PI	FTC_TFV_ATV_RTV	FTC_TDF_ATV_RTV	NRTI_NRTI_PI_R	NRTI_NRTI_PI_BO	6570	18	1720.37	0.824	851.443	1754.84	NA	NA	NA	NA	NA	NA	NA	NA	NA	NA	NA	NA	NA	NA	NA	NA	0
196203.boston1.0011.2014.12.08	196203.boston1.0011.2014.12.08	196203	Black_AA	Not_Hispanic_Latino	boston1	11	2014.12.08	25970	4_unsuppressed	boston	MSM	39	male	2013-12-11	178	70	98	215	30.9304	828	533	none	none	none	none	none	0	0	1283.15	0.49	977.333	984.164	NA	NA	NA	NA	NA	NA	NA	NA	NA	NA	NA	NA	NA	NA	NA	NA	0
205120.boston1.0013.2014.12.08	205120.boston1.0013.2014.12.08	205120	Black_AA	Not_Hispanic_Latino	boston1	13	2014.12.08	44918	1_hiv_negative	boston	nonMSM	49	male	2012-07-11	178	70	81	178	25.565	NA	NA	none	none	none	none	none	0	0	1119.4	0.476	215.416	700.896	NA	NA	NA	NA	NA	NA	NA	NA	NA	NA	NA	NA	NA	NA	NA	NA	0
207295.0010.0298.2017.03.15	207295.0010.0298.2017.03.15	207295	Black_AA	Not_Hispanic_Latino	10	298	2017.03.15	41447	1_hiv_negative	boston	MSM	52	male	12/30/16	175	69	84	184	27.4286	985	985	none	none	none	none	none	0	0	NA	NA	NA	NA	NA	NA	NA	NA	empty	No	0	0	No	0	0	No	No	1	1	Always	1
207722.029.0316.2018.12.15	207722.029.0316.2018.12.15	207722	White	Not_Hispanic_Latino	29	316	2018.12.15	188662	4_unsuppressed	boston	MSM	37	male	5/16/17	170	67	75	165	25.9516	45	NA	none	none	none	none	none	0	0	2233.76	1.29	1042.94	3998.64	NA	NA	NA	NA	empty	No	0	0	No	0	0	Yes	Yes	0	4	Sometimes	0
211578.0032.0230.2017.03.15	211578.0032.0230.2017.03.15	211578	Black_AA	Not_Hispanic_Latino	32	230	2017.03.15	40057	1_hiv_negative	boston	nonMSM	40	female	2011-12-12	NA	NA	NA	NA	NA	NA	NA	none	none	none	none	none	0	0	1120.87	0.859	453.184	751.248	NA	NA	NA	NA	NA	NA	NA	NA	NA	NA	NA	NA	NA	NA	NA	NA	NA
211774.boston1.0014.2014.12.08	211774.boston1.0014.2014.12.08	211774	White	Not_Hispanic_Latino	boston1	14	2014.12.08	44337	4_unsuppressed	boston	MSM	54	male	10/24/13	188	74	105	230	29.708	579	420	none	none	none	none	none	0	0	1100.74	0.349	566.46	820.443	NA	NA	NA	NA	NA	NA	NA	NA	NA	NA	NA	NA	NA	NA	NA	NA	0
221355.060.0345.2018.12.15	221355.060.0345.2018.12.15	221355	White	Not_Hispanic_Latino	60	345	2018.12.15	180292	1_hiv_negative	boston	MSM	53	male	2018-10-05	185	73	84	185	24.5435	NA	NA	none	none	none	none	none	0	0	NA	NA	NA	NA	NA	NA	NA	NA	men	No	0	0	No	0	0	No	Yes	0	0	Never	0
225794.001.0288.2018.12.15	225794.001.0288.2018.12.15	225794	White	Not_Hispanic_Latino	1	288	2018.12.15	261791	1_hiv_negative	boston	nonMSM	47	male	10/13/17	188	74	90	198	25.464	NA	NA	none	none	none	none	none	0	0	1701.24	0.57	476.45	957.52	NA	NA	NA	NA	women	No	0	0	No	0	0	No	No	1	1	Always	0
226855.boston.0016.2015.11.25	226855.boston.0016.2015.11.25	226855	White	Not_Hispanic_Latino	boston	16	2015.11.25	12787	1_hiv_negative	boston	nonMSM	55	male	1/13/14	175	69	95	210	31.0204	NA	NA	none	none	none	none	none	0	0	1087.18	0.777	279.067	571.074	NA	NA	NA	NA	NA	NA	NA	NA	NA	NA	NA	NA	NA	NA	NA	NA	0
228437.boston1.0017.2014.12.08	228437.boston1.0017.2014.12.08	228437	White	Not_Hispanic_Latino	boston1	17	2014.12.08	34606	1_hiv_negative	boston	nonMSM	26	female	5/24/12	160	63	66	145	25.7812	NA	NA	none	none	none	none	none	0	0	907.227	0.236	262.624	701.843	NA	NA	NA	NA	NA	NA	NA	NA	NA	NA	NA	NA	NA	NA	NA	NA	0
228516.0076.0350.2017.03.15	228516.0076.0350.2017.03.15	228516	White	Not_Hispanic_Latino	76	350	2017.03.15	56515	2_suppressed	boston	MSM	51	male	11/21/16	178	70	74	163	23.3556	367	282	NRTI_NRTI_ISTI	FTC_TFV_FPV_RAL	FTC_TDF_FPV_RAL	NRTI_NRTI_PI_ISTI	NRTI_NRTI_PI_ISTI	4188	11.474	1318.76	0.399	725.057	3274.08	NA	NA	NA	NA	empty	No	0	0	Yes	0	empty	No	Yes	1	1	Sometimes	0
229075.boston.0178.2015.11.25	229075.boston.0178.2015.11.25	229075	Unknown	Not_Hispanic_Latino	boston	178	2015.11.25	21195	1_hiv_negative	boston	nonMSM	23	female	8/28/15	166	65.5	65	144	23.5883	NA	NA	none	none	none	none	none	0	0	1169.59	0.265	256.213	690.834	NA	NA	NA	NA	NA	NA	NA	NA	NA	NA	NA	NA	NA	NA	NA	NA	NA
229969.boston1.0018.2014.12.08	229969.boston1.0018.2014.12.08	229969	White	Not_Hispanic_Latino	boston1	18	2014.12.08	50820	1_hiv_negative	boston	nonMSM	49	male	4/30/12	180	71	81	178	25	NA	NA	none	none	none	none	none	0	0	978.956	0.164	388.412	2000.59	NA	NA	NA	NA	NA	NA	NA	NA	NA	NA	NA	NA	NA	NA	NA	NA	0
233202.Boston.0164.2016.02.14	233202.Boston.0164.2016.02.14	233202	Black_AA	Not_Hispanic_Latino	Boston	164	2016.02.14	27133	1_hiv_negative	boston	nonMSM	51	male	6/19/15	157	62	52	115	21.0962	NA	NA	none	none	none	none	none	0	0	1450.68	1.11	279.189	1838.94	NA	NA	NA	NA	NA	NA	NA	NA	NA	NA	NA	NA	NA	NA	NA	NA	0
235185.033.0320.2018.12.15	235185.033.0320.2018.12.15	235185	Black_AA	Not_Hispanic_Latino	33	320	2018.12.15	214488	4_unsuppressed	boston	MSM	53	male	3/20/18	170	67	99	218	34.2561	NA	NA	none	none	none	none	none	0	0	1043.28	0.35	265.08	757.98	NA	NA	NA	NA	both	No	0	0	Yes	5	5	No	Yes	3	6	Sometimes	0
236512.015.0302.2018.12.15	236512.015.0302.2018.12.15	236512	White	Not_Hispanic_Latino	15	302	2018.12.15	185198	1_hiv_negative	boston	nonMSM	50	male	7/19/17	165	65	93	205	34.1598	NA	NA	none	none	none	none	none	0	0	1795.65	1.83	656.77	521.93	NA	NA	NA	NA	empty	No	0	0	No	0	0	No	No	0	0	Never	0
236532.0078.0379.2017.03.15	236532.0078.0379.2017.03.15	236532	White	Not_Hispanic_Latino	78	379	2017.03.15	86134	2_suppressed	boston	MSM	54	male	2015-03-12	180	71	86	190	26.5432	386	213	NRTI_NRTI_ISTI	FTC_TFV_EFV_DRV_DTG	FTC_TDF_EFV_DRV_DTG	NRTI_NRTI_NNRTI_PI_ISTI	NRTI_NRTI_NNRTI_PI_ISTI	6949	19.0384	1109.36	0.46	288.472	1671.1	NA	NA	NA	NA	NA	NA	NA	NA	NA	NA	NA	NA	NA	NA	NA	NA	0
237983.boston1.0019.2014.12.08	237983.boston1.0019.2014.12.08	237983	White	Not_Hispanic_Latino	boston1	19	2014.12.08	25768	4_unsuppressed	boston	nonMSM	66	female	3/25/13	152	60	83	182	35.9245	1121	924	none	none	none	none	none	0	0	1299.61	0.392	737.144	1613.53	NA	NA	NA	NA	NA	NA	NA	NA	NA	NA	NA	NA	NA	NA	NA	NA	0
238426.0046.0247.2017.03.15	238426.0046.0247.2017.03.15	238426	White	Not_Hispanic_Latino	46	247	2017.03.15	23401	1_hiv_negative	boston	nonMSM	29	female	9/24/15	173	68	80	175	26.7299	946	946	none	none	none	none	none	0	0	1554.72	1.04	514.094	878.71	NA	NA	NA	NA	NA	NA	NA	NA	NA	NA	NA	NA	NA	NA	NA	NA	0
240884.013.0300.2018.12.15	240884.013.0300.2018.12.15	240884	Black_AA	Not_Hispanic_Latino	13	300	2018.12.15	180078	1_hiv_negative	boston	nonMSM	47	female	2017-09-05	170	67	118	260	40.8304	NA	NA	none	none	none	none	none	0	0	1028.57	0.87	415.63	5748.72	NA	NA	NA	NA	empty	No	0	0	No	0	0	No	No	2	1	Sometimes	1
241367.042.0329.2018.12.15	241367.042.0329.2018.12.15	241367	White	Not_Hispanic_Latino	42	329	2018.12.15	181678	1_hiv_negative	boston	MSM	66	male	2018-02-07	168	66	88	194	31.1791	NA	NA	none	none	none	none	none	0	0	1431.17	0.5	496.15	5013.92	NA	NA	NA	NA	men	No	0	0	No	0	0	No	Yes	2	2	Always	1
243736.036.0323.2018.12.15	243736.036.0323.2018.12.15	243736	Black_AA	Not_Hispanic_Latino	36	323	2018.12.15	171071	2_suppressed	boston	nonMSM	63	male	4/16/18	168	66	82	180	29.0533	611	NA	NRTI_NRTI_ISTI	FTC_TFV_DTG	FTC_TAF_DTG	NRTI_NRTI_ISTI	NRTI_NRTI_ISTI	2409	6.6	1142.02	0.28	258.52	3029.39	NA	NA	NA	NA	women	No	0	0	No	0	0	No	No	2	2	Sometimes	0
249768.0083.0359.2017.03.15	249768.0083.0359.2017.03.15	249768	White	Not_Hispanic_Latino	83	359	2017.03.15	73569	1_hiv_negative	boston	nonMSM	58	female	2016-07-08	165	65	72	158	26.4463	1148	1148	none	none	none	none	none	0	0	1661.83	0.62	370.406	1457.51	NA	NA	NA	NA	NA	NA	NA	NA	NA	NA	NA	NA	NA	NA	NA	NA	0
251073.0025.0221.2017.03.15	251073.0025.0221.2017.03.15	251073	White	Not_Hispanic_Latino	25	221	2017.03.15	38156	1_hiv_negative	boston	nonMSM	48	female	2016-12-11	160	63	59	130	23.0469	NA	NA	none	none	none	none	none	0	0	1296.54	0.218	269.749	622.398	1225.7	0.24	236.35	565.74	empty	No	0	0	No	0	0	No	No	0	0	Always	0
258085.boston1.0142.2014.12.08	258085.boston1.0142.2014.12.08	258085	Asian	Not_Hispanic_Latino	boston1	142	2014.12.08	39168	1_hiv_negative	boston	nonMSM	20	male	2013-06-08	163	64	59	130	22.2063	NA	NA	none	none	none	none	none	0	0	1044.4	0.173	286.099	1056.22	NA	NA	NA	NA	NA	NA	NA	NA	NA	NA	NA	NA	NA	NA	NA	NA	0
273479.boston1.0143.2014.12.08	273479.boston1.0143.2014.12.08	273479	Black_AA	Not_Hispanic_Latino	boston1	143	2014.12.08	66488	4_unsuppressed	boston	nonMSM	54	male	2013-08-04	170	67	76	168	26.2976	248	18	none	none	none	none	none	0	0	1532.57	0.425	1652	4547.28	NA	NA	NA	NA	NA	NA	NA	NA	NA	NA	NA	NA	NA	NA	NA	NA	0
276693.051.0337.2018.12.15	276693.051.0337.2018.12.15	276693	White	Not_Hispanic_Latino	51	337	2018.12.15	214939	2_suppressed	boston	MSM	52	male	2018-12-06	183	72	68	150	20.3052	823	NA	NRTI_NRTI_PI	FTC_TFV_DRV_C	FTC_TAF_DRV_C	NRTI_NRTI_PI_C	NRTI_NRTI_PI_BO	NA	NA	NA	NA	NA	NA	NA	NA	NA	NA	men	No	0	0	No	0	0	No	No	0	1	Sometimes	0
282036.026.0313.2018.12.15	282036.026.0313.2018.12.15	282036	Asian	Not_Hispanic_Latino	26	313	2018.12.15	180431	1_hiv_negative	boston	nonMSM	43	male	4/20/17	183	72	75	165	22.3954	NA	NA	none	none	none	none	none	0	0	1120.46	0.24	574.94	1141.98	NA	NA	NA	NA	empty	No	0	0	No	0	0	No	No	1	1	Never	0
285803.0064.0338.2017.03.15	285803.0064.0338.2017.03.15	285803	White	Not_Hispanic_Latino	64	338	2017.03.15	72196	1_hiv_negative	boston	nonMSM	56	male	8/26/13	NA	NA	NA	NA	NA	NA	NA	none	none	none	none	none	0	0	1639.69	0.757	407.036	2274.15	NA	NA	NA	NA	NA	NA	NA	NA	NA	NA	NA	NA	NA	NA	NA	NA	NA
293340.0035.0233.2017.03.15	293340.0035.0233.2017.03.15	293340	Black_AA	Not_Hispanic_Latino	35	233	2017.03.15	27558	2_suppressed	boston	MSM	46	male	2016-03-02	175	69	80	175	26.1224	647	27	NRTI_NRTI_NNRTI	FTC_TFV_EFV	FTC_TDF_EFV	NRTI_NRTI_NNRTI	NRTI_NRTI_NNRTI	5379	14.737	1314.14	0.349	203.21	1596.65	NA	NA	NA	NA	NA	NA	NA	NA	NA	NA	NA	NA	NA	NA	NA	NA	0
298053.032.0319.2018.12.15	298053.032.0319.2018.12.15	298053	White	Not_Hispanic_Latino	32	319	2018.12.15	178291	1_hiv_negative	boston	MSM	40	male	4/24/18	175	69	78	171	25.4694	NA	NA	none	none	none	none	none	0	0	1596.53	0.46	218.44	1031.7	NA	NA	NA	NA	men	No	0	0	Yes	4	1	Yes	Yes	8	30	Sometimes	0
305385.0051.0330.2017.03.15	305385.0051.0330.2017.03.15	305385	White	Not_Hispanic_Latino	51	330	2017.03.15	27376	1_hiv_negative	boston	nonMSM	31	female	NA	NA	NA	NA	NA	NA	NA	NA	none	none	none	none	none	0	0	780.955	0.164	394.844	456.672	NA	NA	NA	NA	NA	NA	NA	NA	NA	NA	NA	NA	NA	NA	NA	NA	NA
310817.0006.0293.2017.03.15	310817.0006.0293.2017.03.15	310817	White	Not_Hispanic_Latino	6	293	2017.03.15	48095	2_suppressed	boston	MSM	54	male	12/16/15	175	69	87	192	28.4082	1057	415	NRTI_NRTI_NNRTI	FTC_TFV_EFV	FTC_TFV_EFV	NRTI_NRTI_NNRTI	NRTI_NRTI_NNRTI	4892	13.4027	1469.35	0.803	334.49	2244.35	NA	NA	NA	NA	NA	NA	NA	NA	NA	NA	NA	NA	NA	NA	NA	NA	0
315504.boston1.0028.2014.12.08	315504.boston1.0028.2014.12.08	315504	Black_AA	Not_Hispanic_Latino	boston1	28	2014.12.08	15222	4_unsuppressed	boston	MSM	57	male	2013-11-11	188	74	95	210	26.8787	436	385	none	none	none	none	none	0	0	1079.08	1.54	428.957	1218.54	NA	NA	NA	NA	NA	NA	NA	NA	NA	NA	NA	NA	NA	NA	NA	NA	0
319820.035.0322.2018.12.15	319820.035.0322.2018.12.15	319820	White	Not_Hispanic_Latino	35	322	2018.12.15	225163	1_hiv_negative	boston	MSM	50	male	4/24/18	188	74	100	220	28.2933	NA	NA	none	none	none	none	none	0	0	1432.96	2.97	346.04	1350.17	NA	NA	NA	NA	men	No	0	0	Yes	2	0	No	No	2	4	Sometimes	0
330183.boston1.0144.2014.12.08	330183.boston1.0144.2014.12.08	330183	Black_AA	Not_Hispanic_Latino	boston1	144	2014.12.08	49698	4_unsuppressed	boston	MSM	52	male	2011-10-03	NA	NA	NA	NA	NA	602	602	none	none	none	none	none	0	0	1307.63	0.322	281.413	2280.54	NA	NA	NA	NA	NA	NA	NA	NA	NA	NA	NA	NA	NA	NA	NA	NA	NA
331904.0098.0430.2017.03.15	331904.0098.0430.2017.03.15	331904	Varied	Not_Hispanic_Latino	98	430	2017.03.15	43699	4_unsuppressed	boston	nonMSM	19	female	2/16/17	168	66	138	303	48.8946	908	908	none	none	none	none	none	0	0	1487.92	1.42	459.059	1770.39	NA	NA	NA	NA	empty	No	0	0	No	0	0	No	No	2	5	Sometimes	0
337016.boston1.0030.2014.12.08	337016.boston1.0030.2014.12.08	337016	White	Hispanic_Latino	boston1	30	2014.12.08	30768	1_hiv_negative	boston	nonMSM	54	female	8/26/13	NA	NA	NA	NA	NA	NA	NA	none	none	none	none	none	0	0	1497.18	0.368	538.293	627.695	NA	NA	NA	NA	NA	NA	NA	NA	NA	NA	NA	NA	NA	NA	NA	NA	NA
347964.0061.0336.2017.03.15	347964.0061.0336.2017.03.15	347964	Unknown	Hispanic_Latino	61	336	2017.03.15	93566	1_hiv_negative	boston	nonMSM	18	female	2016-09-03	157	62	52	115	21.0962	NA	NA	none	none	none	none	none	0	0	1267.06	0.276	324.6	896.668	NA	NA	NA	NA	NA	NA	NA	NA	NA	NA	NA	NA	NA	NA	NA	NA	0
350103.0012.0301.2017.03.15	350103.0012.0301.2017.03.15	350103	White	Not_Hispanic_Latino	12	301	2017.03.15	47685	4_unsuppressed	boston	nonMSM	43	female	11/29/10	NA	NA	NA	NA	NA	942	474	none	none	none	none	none	0	0	1736.24	0.415	571.799	3188.39	NA	NA	NA	NA	NA	NA	NA	NA	NA	NA	NA	NA	NA	NA	NA	NA	NA
354109.012.0299.2018.12.15	354109.012.0299.2018.12.15	354109	White	Not_Hispanic_Latino	12	299	2018.12.15	188804	1_hiv_negative	boston	nonMSM	59	male	2017-03-05	175	69	107	235	34.9388	NA	NA	none	none	none	none	none	0	0	1039.49	0.52	572.51	1007.34	NA	NA	NA	NA	empty	No	0	0	No	0	0	No	No	0	0	Never	0
356403.053.0339.2018.12.15	356403.053.0339.2018.12.15	356403	White	Not_Hispanic_Latino	53	339	2018.12.15	221572	2_suppressed	boston	nonMSM	63	male	7/19/18	183	72	86	190	25.6801	436	NA	NRTI_NRTI_PI	FTC_TFV_DRV_RTV	FTC_TAF_DRV_RTV	NRTI_NRTI_PI_R	NRTI_NRTI_PI_BO	5110	14	1188.43	0.46	821.59	1101.82	NA	NA	NA	NA	women	No	0	0	No	0	0	No	No	1	1	Always	0
364485.002.0289.2018.12.15	364485.002.0289.2018.12.15	364485	Black_AA	Not_Hispanic_Latino	2	289	2018.12.15	198341	1_hiv_negative	boston	nonMSM	48	male	2017-11-12	183	72	93	205	27.7703	NA	NA	none	none	none	none	none	0	0	1102.66	0.3	415.21	1223.4	NA	NA	NA	NA	empty	No	0	0	No	0	0	No	No	0	1	Never	0
365685.boston1.0032.2014.12.08	365685.boston1.0032.2014.12.08	365685	Asian	Not_Hispanic_Latino	boston1	32	2014.12.08	26951	4_unsuppressed	boston	MSM	26	male	2/20/13	165	65	59	130	21.6713	455	369	none	none	none	none	none	0	0	946.576	0.234	486.101	755.857	NA	NA	NA	NA	NA	NA	NA	NA	NA	NA	NA	NA	NA	NA	NA	NA	0
373167.021.0308.2018.12.15	373167.021.0308.2018.12.15	373167	White	Not_Hispanic_Latino	21	308	2018.12.15	128095	1_hiv_negative	boston	nonMSM	59	male	2017-01-05	173	68	109	240	36.4195	NA	NA	none	none	none	none	none	0	0	1171.98	0.81	439.69	767.59	NA	NA	NA	NA	empty	No	0	0	No	0	0	No	No	0	0	Always	0
380272.0044.0245.2017.03.15	380272.0044.0245.2017.03.15	380272	Black_AA	Not_Hispanic_Latino	44	245	2017.03.15	76694	2_suppressed	boston	MSM	47	male	9/28/16	193	76	134	295	35.9741	917	222	NRTI_NRTI_ISTI	3TC_ABC_DTG	3TC_ABC_DTG	NRTI_NRTI_ISTI	NRTI_NRTI_ISTI	NA	NA	835.618	1.2	308.977	1430.49	973.55	1.23	276.37	1308.84	NA	NA	NA	NA	NA	NA	NA	NA	NA	NA	NA	NA	0
386576.boston1.0035.2014.12.08	386576.boston1.0035.2014.12.08	386576	Black_AA	Not_Hispanic_Latino	boston1	35	2014.12.08	25477	2_suppressed	boston	nonMSM	46	female	2013-03-10	168	66	95	210	33.6593	602	404	2_agent	FTC_TFV	FTC_TFV	NRTI_NRTI	NRTI_NRTI	1825	5	1155.55	1.03	574.729	695.313	NA	NA	NA	NA	NA	NA	NA	NA	NA	NA	NA	NA	NA	NA	NA	NA	0
387879.0030.0228.2017.03.15	387879.0030.0228.2017.03.15	387879	Black_AA	Not_Hispanic_Latino	30	228	2017.03.15	63105	2_suppressed	boston	MSM	34	male	9/14/16	191	75	111	245	30.4268	1583	500	NRTI_NRTI_ISTI	FTC_TFV_EVG_C	FTC_TAF_EVG_C	NRTI_NRTI_ISTI_C	NRTI_NRTI_ISTI	1895	5.19178	1203.37	0.66	395.149	400.908	1023.79	0.7	393.15	324.17	NA	NA	NA	NA	NA	NA	NA	NA	NA	NA	NA	NA	0
389876.boston1.0036.2014.12.08	389876.boston1.0036.2014.12.08	389876	White	Not_Hispanic_Latino	boston1	36	2014.12.08	43476	4_unsuppressed	boston	MSM	35	male	9/23/13	173	68	84	185	28.0664	418	369	none	none	none	none	none	0	0	1068.82	0.273	510.766	1103.87	NA	NA	NA	NA	NA	NA	NA	NA	NA	NA	NA	NA	NA	NA	NA	NA	0
395379.010.0297.2018.12.15	395379.010.0297.2018.12.15	395379	White	Not_Hispanic_Latino	10	297	2018.12.15	177623	1_hiv_negative	boston	nonMSM	42	female	2017-05-04	163	64	57	125	21.4536	826	402	none	none	none	none	none	0	0	1027.42	0.28	569.15	1767.89	NA	NA	NA	NA	empty	No	0	0	No	0	0	No	No	0	2	Always	0
400609.0058.0262.2017.03.15	400609.0058.0262.2017.03.15	400609	Black_AA	Hispanic_Latino	58	262	2017.03.15	37745	1_hiv_negative	boston	nonMSM	30	female	2/23/16	163	64	73	160	27.4756	NA	NA	none	none	none	none	none	0	0	1165.37	1.04	331.193	938.354	NA	NA	NA	NA	NA	NA	NA	NA	NA	NA	NA	NA	NA	NA	NA	NA	0
402235.052.0338.2018.12.15	402235.052.0338.2018.12.15	402235	White	Not_Hispanic_Latino	52	338	2018.12.15	158191	1_hiv_negative	boston	MSM	52	male	7/24/18	175	69	83	182	27.102	NA	NA	none	none	none	none	none	0	0	1010.44	0.3	375.11	395.51	NA	NA	NA	NA	men	No	0	0	No	0	0	No	No	0	0	Always	0
408044.0052.0331.2017.03.15	408044.0052.0331.2017.03.15	408044	White	Not_Hispanic_Latino	52	331	2017.03.15	63844	1_hiv_negative	boston	nonMSM	58	female	2015-11-11	NA	NA	NA	NA	NA	NA	NA	none	none	none	none	none	0	0	1187.28	0.354	385.192	813.014	NA	NA	NA	NA	NA	NA	NA	NA	NA	NA	NA	NA	NA	NA	NA	NA	NA
410644.boston1.0125.2014.12.08	410644.boston1.0125.2014.12.08	410644	White	Not_Hispanic_Latino	boston1	125	2014.12.08	51555	1_hiv_negative	boston	nonMSM	34	female	2013-02-07	163	64	55	122	20.7008	NA	NA	none	none	none	none	none	0	0	1343.64	0.398	543.305	929.182	NA	NA	NA	NA	NA	NA	NA	NA	NA	NA	NA	NA	NA	NA	NA	NA	0
410932.boston1.0039.2014.12.08	410932.boston1.0039.2014.12.08	410932	White	Not_Hispanic_Latino	boston1	39	2014.12.08	15277	4_unsuppressed	boston	MSM	52	male	2013-01-04	180	71	105	230	32.4074	400	346	none	none	none	none	none	0	0	1168.62	0.425	926.922	826.465	NA	NA	NA	NA	NA	NA	NA	NA	NA	NA	NA	NA	NA	NA	NA	NA	1
411794.028.0315.2018.12.15	411794.028.0315.2018.12.15	411794	White	Not_Hispanic_Latino	28	315	2018.12.15	178543	1_hiv_negative	boston	nonMSM	50	male	8/14/17	175	69	86	190	28.0816	NA	NA	none	none	none	none	none	0	0	1033.86	0.26	228.94	1344.36	NA	NA	NA	NA	empty	No	0	0	No	0	0	No	No	1	1	Never	0
413736.boston1.0126.2014.12.08	413736.boston1.0126.2014.12.08	413736	White	Not_Hispanic_Latino	boston1	126	2014.12.08	30846	1_hiv_negative	boston	nonMSM	35	male	6/22/12	177	69.5	89	195	28.4082	NA	NA	none	none	none	none	none	0	0	1010.01	0.539	399.912	1440.15	NA	NA	NA	NA	NA	NA	NA	NA	NA	NA	NA	NA	NA	NA	NA	NA	0
416151.055.0340.2018.12.15	416151.055.0340.2018.12.15	416151	White	Not_Hispanic_Latino	55	340	2018.12.15	195326	1_hiv_negative	boston	MSM	54	male	2018-07-06	170	67	73	161	25.2595	NA	NA	none	none	none	none	none	0	0	1989.42	0.5	268.17	446.03	NA	NA	NA	NA	men	No	0	0	Yes	0	4	No	No	2	3	Never	0
419034.0081.0382.2017.03.15	419034.0081.0382.2017.03.15	419034	White	Hispanic_Latino	81	382	2017.03.15	75930	1_hiv_negative	boston	nonMSM	55	male	12/29/16	175	69	77	170	25.1429	1590	913	none	none	none	none	none	0	0	718.279	0.606	395.279	2072.21	NA	NA	NA	NA	empty	No	0	0	No	0	0	No	No	0	0	Never	0
420641.004.0291.2018.12.15	420641.004.0291.2018.12.15	420641	White	Not_Hispanic_Latino	4	291	2018.12.15	212354	1_hiv_negative	boston	nonMSM	58	male	2018-06-03	175	69	62	137	20.2449	NA	NA	none	none	none	none	none	0	0	1493.45	0.5	211.28	2287.33	NA	NA	NA	NA	empty	No	0	0	No	0	0	No	No	1	2	Always	0
423443.005.0292.2018.12.15	423443.005.0292.2018.12.15	423443	Black_AA	Not_Hispanic_Latino	5	292	2018.12.15	208777	1_hiv_negative	boston	nonMSM	56	male	2017-02-05	175	69	91	200	29.7143	1131	1131	none	none	none	none	none	0	0	1099.43	0.37	604.72	894.47	NA	NA	NA	NA	empty	No	0	0	No	0	0	No	No	1	1	Never	0
427838.boston1.0127.2014.12.08	427838.boston1.0127.2014.12.08	427838	White	Not_Hispanic_Latino	boston1	127	2014.12.08	45024	1_hiv_negative	boston	nonMSM	63	female	2/21/17	163	64	52	114	19.5717	NA	NA	none	none	none	none	none	0	0	1317.17	0.384	476.038	1280.02	1212.73	0.38	489.09	1183.24	men	No	0	0	No	0	0	No	No	1	1	Always	0
432158.0045.0246.2017.03.15	432158.0045.0246.2017.03.15	432158	White	Not_Hispanic_Latino	45	246	2017.03.15	45051	2_suppressed	boston	MSM	60	male	9/19/16	175	69	86	190	28.0816	493	165	NRTI_NRTI_ISTI	FTC_TFV_DTG	FTC_TAF_DTG	NRTI_NRTI_ISTI	NRTI_NRTI_ISTI	7124	19.5178	796.818	0.523	459.712	625.681	903.49	0.53	439.45	520.9	NA	NA	NA	NA	NA	NA	NA	NA	NA	NA	NA	NA	1
442916.0037.0319.2017.03.15	442916.0037.0319.2017.03.15	442916	Black_AA	Not_Hispanic_Latino	37	319	2017.03.15	38485	1_hiv_negative	boston	nonMSM	19	female	2016-09-03	157	62	55	120	22.3133	NA	NA	none	none	none	none	none	0	0	NA	NA	NA	NA	NA	NA	NA	NA	NA	NA	NA	NA	NA	NA	NA	NA	NA	NA	NA	NA	0
444991.0047.0327.2017.03.15	444991.0047.0327.2017.03.15	444991	White	Not_Hispanic_Latino	47	327	2017.03.15	22012	4_unsuppressed	boston	MSM	28	male	1/25/16	178	70	70	153	22.0932	267	223	none	none	none	none	none	0	0	2082.65	0.507	844.718	2005.95	NA	NA	NA	NA	NA	NA	NA	NA	NA	NA	NA	NA	NA	NA	NA	NA	0
445474.025.0312.2018.12.15	445474.025.0312.2018.12.15	445474	White	Not_Hispanic_Latino	25	312	2018.12.15	256530	1_hiv_negative	boston	nonMSM	54	male	4/25/17	180	71	86	190	26.5432	NA	NA	none	none	none	none	none	0	0	1208.49	0.68	485.42	716.7	NA	NA	NA	NA	empty	No	0	0	No	0	0	No	No	1	1	Always	0
447537.boston.0170.2015.11.25	447537.boston.0170.2015.11.25	447537	White	Not_Hispanic_Latino	boston	170	2015.11.25	12175	1_hiv_negative	boston	nonMSM	29	male	7/31/14	183	72	89	195	26.5759	NA	NA	none	none	none	none	none	0	0	1226.51	0.246	211.699	1721.32	NA	NA	NA	NA	NA	NA	NA	NA	NA	NA	NA	NA	NA	NA	NA	NA	0
453548.boston1.0045.2014.12.08	453548.boston1.0045.2014.12.08	453548	White	Not_Hispanic_Latino	boston1	45	2014.12.08	21171	1_hiv_negative	boston	nonMSM	58	male	4/30/12	191	75	89	196	24.3963	612	612	none	none	none	none	none	0	0	1116.63	0.819	525.41	805.958	NA	NA	NA	NA	NA	NA	NA	NA	NA	NA	NA	NA	NA	NA	NA	NA	0
453551.040.0327.2018.12.15	453551.040.0327.2018.12.15	453551	Black_AA	Not_Hispanic_Latino	40	327	2018.12.15	215640	2_suppressed	boston	nonMSM	60	male	2018-07-06	178	70	95	210	29.9836	578	NA	NRTI_NRTI_ISTI	ABC_ATV_DTG_RTV	ABC_ATV_DTG_RTV	NRTI_PI_ISTI_R	NRTI_PI_ISTI	5110	14	1493.49	1.14	683.12	702.67	NA	NA	NA	NA	women	No	0	0	No	0	0	No	No	0	0	Sometimes	0
459452.044.0331.2018.12.15	459452.044.0331.2018.12.15	459452	White	Not_Hispanic_Latino	44	331	2018.12.15	148677	1_hiv_negative	boston	MSM	82	male	9/13/18	183	72	102	225	30.4578	NA	NA	none	none	none	none	none	0	0	1253.53	0.84	684.42	1078.47	NA	NA	NA	NA	men	No	0	0	No	0	0	No	No	0	0	Never	0
460380.boston1.0046.2014.12.08	460380.boston1.0046.2014.12.08	460380	Black_AA	Not_Hispanic_Latino	boston1	46	2014.12.08	19582	2_suppressed	boston	nonMSM	51	female	3/13/14	NA	NA	NA	NA	NA	392	392	NRTI_NRTI_ISTI	ABC_FTC_TFV_EVG_C	ABC_FTC_TFV_EVG_C	NRTI_NRTI_NRTI_ISTI_C	NRTI_NRTI_ISTI	NA	NA	1025.54	0.369	607.569	2104.59	1150.07	0.6	488.69	1142.34	NA	NA	NA	NA	NA	NA	NA	NA	NA	NA	NA	NA	NA
460929.0041.0324.2017.03.15	460929.0041.0324.2017.03.15	460929	Varied	Not_Hispanic_Latino	41	324	2017.03.15	19768	1_hiv_negative	boston	nonMSM	23	male	2016-08-03	175	69	82	180	26.7755	NA	NA	none	none	none	none	none	0	0	784.578	0.281	249	706.863	NA	NA	NA	NA	NA	NA	NA	NA	NA	NA	NA	NA	NA	NA	NA	NA	0
466105.0018.0377.2017.03.15	466105.0018.0377.2017.03.15	466105	White	Not_Hispanic_Latino	18	377	2017.03.15	72101	2_suppressed	boston	MSM	61	male	3/24/16	183	72	111	244	33.1452	721	351	NRTI_NRTI_NNRTI	FTC_TFV_NVP	FTC_TDF_NVP	NRTI_NRTI_NNRTI	NRTI_NRTI_NNRTI	6898	18.8986	2082.65	0.774	437.684	1092.13	NA	NA	NA	NA	NA	NA	NA	NA	NA	NA	NA	NA	NA	NA	NA	NA	0
467375.007.0294.2018.12.15	467375.007.0294.2018.12.15	467375	White	Not_Hispanic_Latino	7	294	2018.12.15	196813	1_hiv_negative	boston	nonMSM	54	female	11/29/17	152	60	50	110	21.6413	NA	NA	none	none	none	none	none	0	0	1885.41	0.24	437.97	829.5	NA	NA	NA	NA	empty	No	0	0	No	0	0	No	No	0	0	Never	0
470588.0066.0340.2017.03.15	470588.0066.0340.2017.03.15	470588	White	Not_Hispanic_Latino	66	340	2017.03.15	81771	1_hiv_negative	boston	nonMSM	36	female	7/28/16	NA	NA	NA	NA	NA	1194	1142	none	none	none	none	none	0	0	811.967	0.734	416.634	1033.15	1118.81	0.75	385.55	1551.61	NA	NA	NA	NA	NA	NA	NA	NA	NA	NA	NA	NA	NA
471179.003.0290.2018.12.15	471179.003.0290.2018.12.15	471179	White	Not_Hispanic_Latino	3	290	2018.12.15	208606	1_hiv_negative	boston	nonMSM	55	male	2017-07-03	173	68	66	145	22.0522	685	685	none	none	none	none	none	0	0	1899.58	3.31	386.48	621.458	1385.8	1.74	313.12	615.36	empty	No	0	0	No	0	0	No	No	0	0	Never	0
473516.boston1.0047.2014.12.08	473516.boston1.0047.2014.12.08	473516	White	Not_Hispanic_Latino	boston1	47	2014.12.08	31366	2_suppressed	boston	MSM	37	male	2012-03-07	182	71.5	123	270	37.1332	724	589	NA	NA	NA	NA	NA	NA	NA	1079.66	0.571	562.724	1360.73	NA	NA	NA	NA	NA	NA	NA	NA	NA	NA	NA	NA	NA	NA	NA	NA	0
479693.boston1.0048.2014.12.08	479693.boston1.0048.2014.12.08	479693	Asian	Not_Hispanic_Latino	boston1	48	2014.12.08	13592	4_unsuppressed	boston	MSM	41	male	7/25/11	NA	NA	NA	NA	NA	560	312	none	none	none	none	none	0	0	1352.44	0.182	424.478	1177.58	NA	NA	NA	NA	NA	NA	NA	NA	NA	NA	NA	NA	NA	NA	NA	NA	NA
481066.boston.0168.2017.03.15	481066.boston.0168.2017.03.15	481066	Black_AA	Not_Hispanic_Latino	boston	168	2017.03.15	15724	1_hiv_negative	boston	nonMSM	36	female	7/31/15	155	61	92	203	38.2934	NA	NA	none	none	none	none	none	0	0	1349.95	1.25	574.729	741.245	NA	NA	NA	NA	NA	NA	NA	NA	NA	NA	NA	NA	NA	NA	NA	NA	0
485548.boston1.0049.2014.12.08	485548.boston1.0049.2014.12.08	485548	White	Not_Hispanic_Latino	boston1	49	2014.12.08	25203	4_unsuppressed	boston	MSM	53	male	12/27/12	NA	NA	NA	NA	NA	205	149	none	none	none	none	none	0	0	1192.71	0.628	1245.12	611.516	NA	NA	NA	NA	NA	NA	NA	NA	NA	NA	NA	NA	NA	NA	NA	NA	NA
487268.0057.0261.2017.03.15	487268.0057.0261.2017.03.15	487268	White	Not_Hispanic_Latino	57	261	2017.03.15	23665	2_suppressed	boston	MSM	54	male	2/25/16	173	68	81	178	27.0641	659	659	NRTI_NRTI_NNRTI	3TC_TFV_EFV	3TC_TDF_EFV	NRTI_NRTI_NNRTI	NRTI_NRTI_NNRTI	6474	17.737	1488.13	0.418	397.264	2529.47	NA	NA	NA	NA	empty	No	0	0	No	0	0	No	No	0	0	Never	0
492275.058.0343.2018.12.15	492275.058.0343.2018.12.15	492275	AmericanIndian_Alaska	Hispanic_Latino	58	343	2018.12.15	227216	1_hiv_negative	boston	MSM	54	male	10/24/18	170	67	72	158	24.9135	NA	NA	none	none	none	none	none	0	0	NA	NA	NA	NA	NA	NA	NA	NA	men	No	0	0	Yes	1	1	No	No	8	25	Sometimes	0
498229.0036.0318.2017.03.15	498229.0036.0318.2017.03.15	498229	White	Not_Hispanic_Latino	36	318	2017.03.15	51663	2_suppressed	boston	MSM	52	male	1/19/17	178	70	91	200	28.7211	1766	1097	NRTI_NRTI_PI	ABC_NVP_DRV_RTV	ABC_NVP_DRV_RTV	NRTI_NNRTI_PI_R	NRTI_NNRTI_PI_BO	6224	17.0521	1285.5	0.529	944.334	1793.01	NA	NA	NA	NA	empty	No	0	0	No	0	0	No	No	0	0	Sometimes	0
498553.boston1.0050.2014.12.08	498553.boston1.0050.2014.12.08	498553	White	Not_Hispanic_Latino	boston1	50	2014.12.08	44275	2_suppressed	boston	nonMSM	44	male	2012-10-08	170	67	89	195	30.7958	943	432	NRTI_NRTI_PI	FTC_TFV_ATV_RTV	FTC_TDF_ATV_RTV	NRTI_NRTI_PI_R	NRTI_NRTI_PI_BO	1401	3.83836	1148.99	0.343	305.926	942.528	NA	NA	NA	NA	NA	NA	NA	NA	NA	NA	NA	NA	NA	NA	NA	NA	0
498554.0062.0337.2017.03.15	498554.0062.0337.2017.03.15	498554	Varied	Not_Hispanic_Latino	62	337	2017.03.15	76577	4_unsuppressed	boston	MSM	52	male	2016-08-11	NA	NA	86	NA	NA	464	364	none	none	none	none	none	0	0	1767.82	0.614	922.318	2531.16	2090.42	0.55	954.37	2198.58	NA	NA	NA	NA	NA	NA	NA	NA	NA	NA	NA	NA	NA
502743.0038.0320.2017.03.15	502743.0038.0320.2017.03.15	502743	White	Not_Hispanic_Latino	38	320	2017.03.15	44315	1_hiv_negative	boston	nonMSM	24	male	11/18/15	183	72	64	140	19.1108	NA	NA	none	none	none	none	none	0	0	1196.47	0.592	162.833	690.838	NA	NA	NA	NA	NA	NA	NA	NA	NA	NA	NA	NA	NA	NA	NA	NA	0
503564.boston.0169.2015.11.25	503564.boston.0169.2015.11.25	503564	White	Not_Hispanic_Latino	boston	169	2015.11.25	18474	1_hiv_negative	boston	nonMSM	53	male	2015-07-07	175	69	116	256	37.8776	NA	NA	none	none	none	none	none	0	0	1467.79	0.507	486.158	1652.11	1332.74	0.64	444.48	1836.61	NA	NA	NA	NA	NA	NA	NA	NA	NA	NA	NA	NA	1
505402.boston1.0051.2014.12.08	505402.boston1.0051.2014.12.08	505402	White	Not_Hispanic_Latino	boston1	51	2014.12.08	35919	4_unsuppressed	boston	MSM	44	male	2011-09-12	NA	NA	NA	NA	NA	460	290	none	none	none	none	none	0	0	1862.5	0.561	567.603	497.937	NA	NA	NA	NA	NA	NA	NA	NA	NA	NA	NA	NA	NA	NA	NA	NA	NA
515591.0056.0334.2017.03.15	515591.0056.0334.2017.03.15	515591	White	Not_Hispanic_Latino	56	334	2017.03.15	17157	1_hiv_negative	boston	nonMSM	52	male	12/19/16	175	69	86	190	28.0816	499	441	none	none	none	none	none	0	0	906.811	0.34	377.417	444.387	NA	NA	NA	NA	empty	No	0	0	No	0	0	No	No	2	2	Never	1
516035.0020.0310.2017.03.15	516035.0020.0310.2017.03.15	516035	White	Not_Hispanic_Latino	20	310	2017.03.15	53526	4_unsuppressed	boston	MSM	55	male	4/21/16	163	64	80	175	30.1103	794	449	none	none	none	none	none	0	0	1190.46	0.572	684.533	4376.57	NA	NA	NA	NA	empty	No	0	0	No	0	0	No	No	0	1	Never	0
516980.boston1.0130.2014.12.08	516980.boston1.0130.2014.12.08	516980	Black_AA	Not_Hispanic_Latino	boston1	130	2014.12.08	10489	4_unsuppressed	boston	MSM	53	male	6/26/13	175	69	110	242	35.9184	494	16	none	none	none	none	none	0	0	1540.94	0.585	775.842	1513.28	NA	NA	NA	NA	NA	NA	NA	NA	NA	NA	NA	NA	NA	NA	NA	NA	0
521471.0067.0341.2017.03.15	521471.0067.0341.2017.03.15	521471	White	Hispanic_Latino	67	341	2017.03.15	50475	4_unsuppressed	boston	MSM	33	male	2017-10-01	160	63	64	140	25	837	837	none	none	none	none	none	0	0	1041.61	0.676	559.414	1630.76	1221.4	0.66	596.62	893.37	empty	No	0	0	Yes	empty	empty	No	Yes	5	10	Sometimes	0
522458.boston1.0132.2014.12.08	522458.boston1.0132.2014.12.08	522458	White	Not_Hispanic_Latino	boston1	132	2014.12.08	47599	1_hiv_negative	boston	nonMSM	62	male	2012-08-05	171	67.5	72	159	24.623	NA	NA	none	none	none	none	none	0	0	1037.89	0.357	452.281	741.231	NA	NA	NA	NA	NA	NA	NA	NA	NA	NA	NA	NA	NA	NA	NA	NA	0
524541.0024.0313.2017.03.15	524541.0024.0313.2017.03.15	524541	White	Hispanic_Latino	24	313	2017.03.15	34010	2_suppressed	boston	MSM	49	male	11/16/15	183	72	80	175	23.8884	220	25	NRTI_NRTI_PI	FTC_TFV_ATV_RTV	FTC_TDF_ATV_RTV	NRTI_NRTI_PI_R	NRTI_NRTI_PI_BO	5288	14.4877	1303.77	0.688	814.467	1545.37	NA	NA	NA	NA	NA	NA	NA	NA	NA	NA	NA	NA	NA	NA	NA	NA	1
526318.boston1.0133.2014.12.08	526318.boston1.0133.2014.12.08	526318	White	Hispanic_Latino	boston1	133	2014.12.08	18858	4_unsuppressed	boston	MSM	53	male	9/13/11	NA	NA	NA	NA	NA	465	352	none	none	none	none	none	0	0	1188.16	0.693	1011	3261.03	NA	NA	NA	NA	NA	NA	NA	NA	NA	NA	NA	NA	NA	NA	NA	NA	NA
527968.boston1.0057.2014.12.08	527968.boston1.0057.2014.12.08	527968	White	Not_Hispanic_Latino	boston1	57	2014.12.08	16082	1_hiv_negative	boston	MSM	55	male	2013-10-07	178	70	80	177	25.2493	NA	NA	none	none	none	none	none	0	0	925.4	0.294	399.449	436.359	NA	NA	NA	NA	NA	NA	NA	NA	NA	NA	NA	NA	NA	NA	NA	NA	0
529516.boston1.0136.2014.12.08	529516.boston1.0136.2014.12.08	529516	White	Not_Hispanic_Latino	boston1	136	2014.12.08	14755	4_unsuppressed	boston	MSM	53	male	2014-06-01	175	69	74	163	24.1633	584	425	none	none	none	none	none	0	0	1222.91	0.327	701.687	2633.4	NA	NA	NA	NA	NA	NA	NA	NA	NA	NA	NA	NA	NA	NA	NA	NA	0
529863.boston.0165.2017.04.06	529863.boston.0165.2017.04.06	529863	White	Not_Hispanic_Latino	boston	165	2017.04.06	38375	1_hiv_negative	boston	nonMSM	22	female	9/21/15	175	69	61	135	19.9184	NA	NA	none	none	none	none	none	0	0	1302.3	0.246	423.097	2871.13	NA	NA	NA	NA	NA	NA	NA	NA	NA	NA	NA	NA	NA	NA	NA	NA	0
533586.boston1.0059.2014.12.08	533586.boston1.0059.2014.12.08	533586	Black_AA	Not_Hispanic_Latino	boston1	59	2014.12.08	38247	4_unsuppressed	boston	MSM	54	male	11/19/13	175	69	92	203	30.0408	911	565	none	none	none	none	none	0	0	1211.36	0.493	686.864	3791.65	NA	NA	NA	NA	NA	NA	NA	NA	NA	NA	NA	NA	NA	NA	NA	NA	0
534694.boston1.0060.2014.12.08	534694.boston1.0060.2014.12.08	534694	White	Not_Hispanic_Latino	boston1	60	2014.12.08	32350	4_unsuppressed	boston	MSM	57	male	3/27/13	183	72	82	180	24.4857	777	607	none	none	none	none	none	0	0	1067	0.352	1130.64	948.652	NA	NA	NA	NA	NA	NA	NA	NA	NA	NA	NA	NA	NA	NA	NA	NA	0
560575.0080.0381.2017.03.15	560575.0080.0381.2017.03.15	560575	White	Hispanic_Latino	80	381	2017.03.15	86600	2_suppressed	boston	MSM	49	male	2016-07-09	165	65	79	174	29.0174	512	39	NRTI_NRTI_ISTI	3TC_ABC_DTG	3TC_ABC_DTG	NRTI_NRTI_ISTI	NRTI_NRTI_ISTI	3723	10.2	1161.02	0.458	956.209	1115.08	NA	NA	NA	NA	NA	NA	NA	NA	NA	NA	NA	NA	NA	NA	NA	NA	0
561130.boston.0065.2015.11.25	561130.boston.0065.2015.11.25	561130	White	Not_Hispanic_Latino	boston	65	2015.11.25	85962	4_unsuppressed	boston	MSM	53	male	2012-08-05	178	70	102	225	32.1929	879	879	none	none	none	none	none	0	0	1488.13	2.28	558.723	1299	NA	NA	NA	NA	NA	NA	NA	NA	NA	NA	NA	NA	NA	NA	NA	NA	0
564855.0053.0332.2017.03.15	564855.0053.0332.2017.03.15	564855	White	Not_Hispanic_Latino	53	332	2017.03.15	42342	2_suppressed	boston	MSM	35	male	9/28/16	188	74	98	215	27.7275	1267	808	NRTI_NRTI_ISTI	FTC_TFV_EVG_C	FTC_TDF_EVG_C	NRTI_NRTI_ISTI_C	NRTI_NRTI_ISTI	369	1.01096	1168.32	0.511	487.621	2971.31	1366.95	0.54	458.09	3087.18	NA	NA	NA	NA	NA	NA	NA	NA	NA	NA	NA	NA	0
565723.0005.0292.2017.03.15	565723.0005.0292.2017.03.15	565723	White	Hispanic_Latino	5	292	2017.03.15	44844	1_hiv_negative	boston	nonMSM	32	female	2/22/16	170	67	54	118	18.6851	NA	NA	none	none	none	none	none	0	0	1079.66	0.168	337.129	1951.59	NA	NA	NA	NA	NA	NA	NA	NA	NA	NA	NA	NA	NA	NA	NA	NA	0
570298.041.0328.2018.12.15	570298.041.0328.2018.12.15	570298	White	Not_Hispanic_Latino	41	328	2018.12.15	192934	1_hiv_negative	boston	MSM	41	male	2018-07-11	175	69	86	190	28.0816	NA	NA	none	none	none	none	none	0	0	1507.83	0.25	461.1	688.9	NA	NA	NA	NA	men	No	0	0	No	0	0	No	No	0	0	Always	0
574541.045.0332.2018.12.15	574541.045.0332.2018.12.15	574541	White	Not_Hispanic_Latino	45	332	2018.12.15	175529	1_hiv_negative	boston	MSM	73	male	5/15/18	170	67	70	155	24.2215	NA	NA	none	none	none	none	none	0	0	1511.8	0.49	544.09	794.56	NA	NA	NA	NA	men	No	0	0	No	0	0	No	No	0	2	Always	0
576662.030.0317.2018.12.15	576662.030.0317.2018.12.15	576662	White	Not_Hispanic_Latino	30	317	2018.12.15	222534	1_hiv_negative	boston	nonMSM	62	female	2017-01-05	173	68	80	175	26.7299	1277	1277	none	none	none	none	none	0	0	1327.29	0.33	239.96	1169.74	NA	NA	NA	NA	empty	No	0	0	No	0	0	No	No	0	0	Never	0
578598.017.0304.2018.12.15	578598.017.0304.2018.12.15	578598	White	Not_Hispanic_Latino	17	304	2018.12.15	178318	1_hiv_negative	boston	nonMSM	51	male	11/15/17	180	71	100	220	30.8642	NA	NA	none	none	none	none	none	0	0	1624.72	0.32	278.11	966.38	NA	NA	NA	NA	empty	No	0	0	No	0	0	No	No	1	1	Never	0
580176.038.0325.2018.12.15	580176.038.0325.2018.12.15	580176	White	Not_Hispanic_Latino	38	325	2018.12.15	200584	1_hiv_negative	boston	MSM	55	male	2018-05-04	183	72	82	180	24.4857	NA	NA	none	none	none	none	none	0	0	1289.87	0.5	360.88	2710.38	NA	NA	NA	NA	men	No	0	0	Yes	0	3	No	Yes	3	4	Sometimes	0
588311.0072.0346.2017.03.15	588311.0072.0346.2017.03.15	588311	Varied	Hispanic_Latino	72	346	2017.03.15	81186	1_hiv_negative	boston	nonMSM	40	male	10/17/11	NA	NA	NA	NA	NA	NA	NA	none	none	none	none	none	0	0	1521.93	0.505	517.867	1187.05	NA	NA	NA	NA	NA	NA	NA	NA	NA	NA	NA	NA	NA	NA	NA	NA	NA
588443.031.0318.2018.12.15	588443.031.0318.2018.12.15	588443	White	Not_Hispanic_Latino	31	318	2018.12.15	124429	1_hiv_negative	boston	MSM	55	male	3/15/18	185	73	91	200	26.5888	NA	NA	none	none	none	none	none	0	0	1225.33	0.3	339.78	1427.02	NA	NA	NA	NA	both	No	0	0	Yes	2	0	No	No	3	3	Sometimes	0
588800.boston.0068.2015.11.25	588800.boston.0068.2015.11.25	588800	White	Not_Hispanic_Latino	boston	68	2015.11.25	65773	4_unsuppressed	boston	MSM	66	male	10/17/12	175	69	70	155	22.8571	574	375	none	none	none	none	none	0	0	1197.01	0.807	360.347	2258.35	NA	NA	NA	NA	NA	NA	NA	NA	NA	NA	NA	NA	NA	NA	NA	NA	0
588873.064.0349.2018.12.15	588873.064.0349.2018.12.15	588873	White	Not_Hispanic_Latino	64	349	2018.12.15	148393	1_hiv_negative	boston	MSM	36	male	2018-10-10	175	69	77	170	25.1429	NA	NA	none	none	none	none	none	0	0	1244.17	0.16	991.28	476.31	NA	NA	NA	NA	men	Yes	0	1	Yes	5	5	Yes	Yes	1	1	Sometimes	0
596527.0095.0374.2017.03.15	596527.0095.0374.2017.03.15	596527	Black_AA	Not_Hispanic_Latino	95	374	2017.03.15	68824	1_hiv_negative	boston	MSM	46	male	7/15/16	173	68	132	290	44.1044	1184	1184	none	none	none	none	none	0	0	1168.53	0.9	280.765	725.316	NA	NA	NA	NA	NA	NA	NA	NA	NA	NA	NA	NA	NA	NA	NA	NA	0
604772.boston1.0071.2014.12.08	604772.boston1.0071.2014.12.08	604772	White	Not_Hispanic_Latino	boston1	71	2014.12.08	35405	4_unsuppressed	boston	MSM	71	male	2011-01-07	NA	NA	NA	NA	NA	466	344	none	none	none	none	none	0	0	958.681	0.517	627.894	1091.72	1284.06	0.54	694.27	879	NA	NA	NA	NA	NA	NA	NA	NA	NA	NA	NA	NA	NA
608647.boston.0072.2017.04.06	608647.boston.0072.2017.04.06	608647	White	Hispanic_Latino	boston	72	2017.04.06	30838	4_unsuppressed	boston	MSM	27	male	2012-12-12	168	66	74	162	26.2188	529	242	none	none	none	none	none	0	0	1218.66	0.361	765.818	1693.42	NA	NA	NA	NA	NA	NA	NA	NA	NA	NA	NA	NA	NA	NA	NA	NA	0
612872.019.0306.2018.12.15	612872.019.0306.2018.12.15	612872	White	Not_Hispanic_Latino	19	306	2018.12.15	216680	2_suppressed	boston	MSM	63	male	3/20/17	175	69	91	200	29.7143	588	332	NRTI_NRTI_NNRTI	FTC_TFV_EFV	FTC_TDF_EFV	NRTI_NRTI_NNRTI	NRTI_NRTI_NNRTI	NA	NA	1659.83	1.13	718.65	2497.17	NA	NA	NA	NA	empty	No	0	0	Yes	0	1	Yes	Yes	3	4	Sometimes	0
614225.boston1.0073.2014.12.08	614225.boston1.0073.2014.12.08	614225	Black_AA	Not_Hispanic_Latino	boston1	73	2014.12.08	29866	2_suppressed	boston	MSM	70	male	6/20/11	178	NA	108	NA	34.0866	453	NA	NRTI_NRTI_NNRTI	FTC_TFV_EFV	FTC_TDF_EFV	NRTI_NRTI_NNRTI	NRTI_NRTI_NNRTI	NA	NA	1585.87	0.83	214.77	5145.63	NA	NA	NA	NA	NA	NA	NA	NA	NA	NA	NA	NA	NA	NA	NA	NA	NA
614631.0065.0339.2017.03.15	614631.0065.0339.2017.03.15	614631	White	Not_Hispanic_Latino	65	339	2017.03.15	27979	2_suppressed	boston	MSM	58	male	11/22/16	183	72	108	238	32.2494	463	319	NRTI_NRTI_ISTI	FTC_TFV_DTG	FTC_TFV_DTG	NRTI_NRTI_ISTI	NRTI_NRTI_ISTI	632	1.73151	1292.85	0.902	605.104	1577.19	1143.4	0.63	820.36	1389.38	empty	No	0	0	No	0	0	No	No	0	0	Sometimes	0
615167.boston1.0074.2014.12.08	615167.boston1.0074.2014.12.08	615167	White	Not_Hispanic_Latino	boston1	74	2014.12.08	30735	4_unsuppressed	boston	MSM	44	male	2015-03-12	175	69	80	175	26.1224	640	317	none	none	none	none	none	0	0	1385.46	0.723	539.447	588.191	NA	NA	NA	NA	NA	NA	NA	NA	NA	NA	NA	NA	NA	NA	NA	NA	0
616147.boston1.0075.2014.12.08	616147.boston1.0075.2014.12.08	616147	White	Not_Hispanic_Latino	boston1	75	2014.12.08	43777	4_unsuppressed	boston	MSM	48	male	1/23/13	178	70	102	225	32.1929	769	464	none	none	none	none	none	0	0	1413.8	2.4	803.586	345.702	NA	NA	NA	NA	NA	NA	NA	NA	NA	NA	NA	NA	NA	NA	NA	NA	0
629356.boston.0076.2015.11.25	629356.boston.0076.2015.11.25	629356	Black_AA	Not_Hispanic_Latino	boston	76	2015.11.25	17641	2_suppressed	boston	MSM	48	male	2012-09-07	168	66	61	135	21.6128	949	439	NRTI_NRTI_NNRTI	FTC_TFV_EFV	FTC_TDF_EFV	NRTI_NRTI_NNRTI	NRTI_NRTI_NNRTI	1312	3.59452	1645.78	0.429	131.104	4306.98	NA	NA	NA	NA	NA	NA	NA	NA	NA	NA	NA	NA	NA	NA	NA	NA	0
629358.0009.0297.2017.03.15	629358.0009.0297.2017.03.15	629358	Black_AA	Not_Hispanic_Latino	9	297	2017.03.15	82233	2_suppressed	boston	MSM	48	male	2012-09-07	168	66	61	135	21.6128	NA	NA	NRTI_NRTI_NNRTI	FTC_TFV_EFV	FTC_TDF_EFV	NRTI_NRTI_NNRTI	NRTI_NRTI_NNRTI	1313	3.59726	NA	NA	NA	NA	NA	NA	NA	NA	NA	NA	NA	NA	NA	NA	NA	NA	NA	NA	NA	NA	NA
637837.0021.0312.2017.03.15	637837.0021.0312.2017.03.15	637837	White	Not_Hispanic_Latino	21	312	2017.03.15	38204	4_unsuppressed	boston	MSM	36	male	5/24/12	180	71	85	186	26.2346	536	444	none	none	none	none	none	0	0	1337.52	0.272	550.38	1989.87	NA	NA	NA	NA	NA	NA	NA	NA	NA	NA	NA	NA	NA	NA	NA	NA	0
651433.0099.0431.2017.03.15	651433.0099.0431.2017.03.15	651433	Varied	Not_Hispanic_Latino	99	431	2017.03.15	39858	4_unsuppressed	boston	nonMSM	61	male	2/21/17	168	66	72	158	25.5102	701	701	none	none	none	none	none	0	0	1240.23	3.67	1059.88	7679.48	NA	NA	NA	NA	empty	No	0	0	No	0	0	No	No	0	1	Sometimes	0
653425.boston1.0077.2014.12.08	653425.boston1.0077.2014.12.08	653425	White	Not_Hispanic_Latino	boston1	77	2014.12.08	26439	1_hiv_negative	boston	nonMSM	26	male	7/15/13	175	69	84	185	27.4286	NA	NA	none	none	none	none	none	0	0	844.357	25.7	661.092	1466.26	NA	NA	NA	NA	NA	NA	NA	NA	NA	NA	NA	NA	NA	NA	NA	NA	0
658217.0055.0258.2017.03.15	658217.0055.0258.2017.03.15	658217	White	Not_Hispanic_Latino	55	258	2017.03.15	62525	2_suppressed	boston	MSM	54	male	2016-03-03	168	66	77	170	27.2817	706	88	NRTI_NRTI_PI	3TC_ABC_LPV_RTV	3TC_ABC_LPV_RTV	NRTI_NRTI_PI_R	NRTI_NRTI_PI_BO	NA	NA	1155.55	0.448	329.215	2535.47	NA	NA	NA	NA	NA	NA	NA	NA	NA	NA	NA	NA	NA	NA	NA	NA	0
666207.boston1.0079.2014.12.08	666207.boston1.0079.2014.12.08	666207	White	Not_Hispanic_Latino	boston1	79	2014.12.08	50038	1_hiv_negative	boston	nonMSM	25	female	7/16/13	178	70	74	162	23.3556	NA	NA	none	none	none	none	none	0	0	1045.72	0.297	461.053	567.412	NA	NA	NA	NA	NA	NA	NA	NA	NA	NA	NA	NA	NA	NA	NA	NA	0
667045.043.0330.2018.12.15	667045.043.0330.2018.12.15	667045	White	Not_Hispanic_Latino	43	330	2018.12.15	156926	1_hiv_negative	boston	MSM	54	male	10/22/18	178	70	95	210	29.9836	NA	NA	none	none	none	none	none	0	0	1131.64	0.75	438.07	1074.33	NA	NA	NA	NA	men	No	0	0	No	0	0	Yes	Yes	1	1	Never	0
675294.009.0296.2018.12.15	675294.009.0296.2018.12.15	675294	White	Not_Hispanic_Latino	9	296	2018.12.15	198962	1_hiv_negative	boston	nonMSM	51	male	2017-09-10	180	71	95	210	29.321	NA	NA	none	none	none	none	none	0	0	1009.12	0.24	142.36	491.32	NA	NA	NA	NA	empty	No	0	0	No	0	0	No	No	1	1	Never	0
684908.056.0341.2018.12.15	684908.056.0341.2018.12.15	684908	White	Not_Hispanic_Latino	56	341	2018.12.15	169053	1_hiv_negative	boston	MSM	56	male	2018-10-08	170	67	68	150	23.5294	NA	NA	none	none	none	none	none	0	0	1239.62	0.3	617.43	1275.8	NA	NA	NA	NA	men	No	0	0	No	0	0	No	No	2	6	Always	0
686039.0040.0323.2017.04.06	686039.0040.0323.2017.04.06	686039	White	Not_Hispanic_Latino	40	323	2017.04.06	371155	2_suppressed	boston	nonMSM	54	female	10/27/16	155	NA	54	NA	22.4766	779	329	NRTI_NRTI_ISTI	FTC_TFV_DRV_DTG_RTV_MVC	FTC_TDF_DRV_DTG_RTV_MVC	NRTI_NRTI_ISTI_PI_R_CRA	NRTI_NRTI_ISTI_PI_BO	3808	10.4329	1743.26	0.39	582.013	1509.64	NA	NA	NA	NA	NA	NA	NA	NA	NA	NA	NA	NA	NA	NA	NA	NA	NA
694413.boston1.0080.2014.12.08	694413.boston1.0080.2014.12.08	694413	White	Not_Hispanic_Latino	boston1	80	2014.12.08	33398	4_unsuppressed	boston	MSM	46	male	2012-03-09	NA	NA	NA	NA	NA	479	374	none	none	none	none	none	0	0	858.373	0.334	559.746	773.1	1202.04	0.81	572.91	1047.27	NA	NA	NA	NA	NA	NA	NA	NA	NA	NA	NA	NA	NA
708968.boston1.0083.2014.12.08	708968.boston1.0083.2014.12.08	708968	White	Not_Hispanic_Latino	boston1	83	2014.12.08	20189	1_hiv_negative	boston	nonMSM	22	female	6/14/13	165	65	64	140	23.5078	NA	NA	none	none	none	none	none	0	0	878.968	0.245	322.564	1161.09	NA	NA	NA	NA	NA	NA	NA	NA	NA	NA	NA	NA	NA	NA	NA	NA	0
711750.0082.0383.2017.03.15	711750.0082.0383.2017.03.15	711750	White	Not_Hispanic_Latino	82	383	2017.03.15	93891	1_hiv_negative	boston	nonMSM	46	male	7/26/16	180	71	103	227	31.7901	1298	1298	none	none	none	none	none	0	0	1450.95	0.254	332.038	2124.01	NA	NA	NA	NA	NA	NA	NA	NA	NA	NA	NA	NA	NA	NA	NA	NA	0
714983.057.0342.2018.12.15	714983.057.0342.2018.12.15	714983	White	Hispanic_Latino	57	342	2018.12.15	200562	1_hiv_negative	boston	MSM	29	male	5/18/18	191	75	80	175	21.9292	NA	NA	none	none	none	none	none	0	0	1954.65	0.34	234.41	2304.16	NA	NA	NA	NA	men	No	0	0	Yes	0	1	No	Yes	3	3	Sometimes	0
720750.034.0321.2018.12.15	720750.034.0321.2018.12.15	720750	White	Not_Hispanic_Latino	34	321	2018.12.15	164293	2_suppressed	boston	nonMSM	54	male	4/19/19	168	66	77	170	27.2817	429	NA	2_agent	FTC_TFV	FTC_TAF_TDF	NRTI_NRTI	NRTI_NRTI	NA	NA	1155.26	0.34	683.08	976.33	NA	NA	NA	NA	women	No	0	0	No	0	0	No	No	0	0	Always	0
721154.0060.0335.2017.03.15	721154.0060.0335.2017.03.15	721154	Varied	Not_Hispanic_Latino	60	335	2017.03.15	19840	2_suppressed	boston	MSM	54	male	6/15/16	170	67	84	184	29.0657	921	662	NRTI_NRTI_ISTI	FTC_TFV_EVG_C	FTC_TFV_EVG_C	NRTI_NRTI_ISTI_C	NRTI_NRTI_ISTI	167	0.457534	991.848	0.62	191.544	2792.95	NA	NA	NA	NA	NA	NA	NA	NA	NA	NA	NA	NA	NA	NA	NA	NA	0
721729.0088.0366.2017.03.15	721729.0088.0366.2017.03.15	721729	White	Not_Hispanic_Latino	88	366	2017.03.15	33552	2_suppressed	boston	nonMSM	39	female	1/25/17	173	68	52	115	17.3745	545	275	NRTI_NRTI_NNRTI	FTC_TFV_EFV	FTC_TDF_EFV	NRTI_NRTI_NNRTI	NRTI_NRTI_NNRTI	2604	7.13425	2013.37	1.15	543.382	1768.08	1765.02	1.1	539.87	1512.27	empty	No	0	0	No	0	0	No	No	0	0	Always	0
722188.0063.0268.2017.03.15	722188.0063.0268.2017.03.15	722188	Black_AA	Not_Hispanic_Latino	63	268	2017.03.15	34466	2_suppressed	boston	nonMSM	59	male	3/14/16	174	68.5	96	212	31.7083	902	735	NRTI_NRTI_NNRTI	FTC_TFV_EFV	FTC_TDF_EFV	NRTI_NRTI_NNRTI	NRTI_NRTI_NNRTI	1490	4.08219	1663.74	1.21	231.315	2504.24	NA	NA	NA	NA	NA	NA	NA	NA	NA	NA	NA	NA	NA	NA	NA	NA	0
725896.0022.0218.2017.03.15	725896.0022.0218.2017.03.15	725896	White	Not_Hispanic_Latino	22	218	2017.03.15	20082	1_hiv_negative	boston	nonMSM	61	female	10/14/16	175	NA	109	NA	35.5918	559	559	none	none	none	none	none	0	0	1440.94	2.13	1016.28	1940.93	1537.04	2.09	1095.27	1720.98	NA	NA	NA	NA	NA	NA	NA	NA	NA	NA	NA	NA	NA
732425.0039.0378.2017.03.15	732425.0039.0378.2017.03.15	732425	White	Not_Hispanic_Latino	39	378	2017.03.15	68104	1_hiv_negative	boston	nonMSM	44	male	2015-02-04	180	71	84	185	25.9259	NA	NA	none	none	none	none	none	0	0	1083.5	0.153	414.077	1534.48	NA	NA	NA	NA	NA	NA	NA	NA	NA	NA	NA	NA	NA	NA	NA	NA	0
734962.boston1.0085.2014.12.08	734962.boston1.0085.2014.12.08	734962	Black_AA	Not_Hispanic_Latino	boston1	85	2014.12.08	25873	2_suppressed	boston	nonMSM	51	female	5/23/12	NA	NA	NA	NA	NA	667	10	NRTI_NRTI_PI	FTC_TFV_ATV_RTV	FTC_TFV_ATV_RTV	NRTI_NRTI_PI_R	NRTI_NRTI_PI_BO	NA	NA	1965.13	0.49	507.948	1538.13	NA	NA	NA	NA	NA	NA	NA	NA	NA	NA	NA	NA	NA	NA	NA	NA	NA
735345.0071.0345.2017.03.15	735345.0071.0345.2017.03.15	735345	Varied	Not_Hispanic_Latino	71	345	2017.03.15	61404	4_unsuppressed	boston	MSM	52	male	2017-09-01	170	67	79	174	27.3356	497	257	none	none	none	none	none	0	0	905.851	0.558	705.752	1993.09	909.63	0.78	712.5	1344.08	men	No	0	0	No	0	0	No	No	0	2	Always	0
745577.boston1.0086.2014.12.08	745577.boston1.0086.2014.12.08	745577	Black_AA	Not_Hispanic_Latino	boston1	86	2014.12.08	52113	4_unsuppressed	boston	MSM	54	male	10/21/13	155	61	84	185	34.9636	796	796	none	none	none	none	none	0	0	1334.46	0.286	767.456	1272.55	NA	NA	NA	NA	NA	NA	NA	NA	NA	NA	NA	NA	NA	NA	NA	NA	0
758572.boston1.0088.2014.12.08	758572.boston1.0088.2014.12.08	758572	White	Not_Hispanic_Latino	boston1	88	2014.12.08	50153	1_hiv_negative	boston	nonMSM	24	female	2013-10-01	163	64	59	130	22.2063	NA	NA	none	none	none	none	none	0	0	1017.07	0.792	188.965	687.593	NA	NA	NA	NA	NA	NA	NA	NA	NA	NA	NA	NA	NA	NA	NA	NA	0
765828.boston.0089.2015.11.25	765828.boston.0089.2015.11.25	765828	White	Not_Hispanic_Latino	boston	89	2015.11.25	19875	2_suppressed	boston	MSM	29	male	2013-04-11	170	67	57	126	19.7232	798	798	NRTI_NRTI_ISTI	FTC_TFV_EVG_C	FTC_TFV_EVG_C	NRTI_NRTI_ISTI_C	NRTI_NRTI_ISTI	25	0.0684932	1334.46	0.368	472.612	1396.01	NA	NA	NA	NA	NA	NA	NA	NA	NA	NA	NA	NA	NA	NA	NA	NA	0
768392.0096.0375.2017.03.15	768392.0096.0375.2017.03.15	768392	Black_AA	Not_Hispanic_Latino	96	375	2017.03.15	63708	1_hiv_negative	boston	nonMSM	52	female	2016-01-08	178	70	90	197	28.4055	1711	1711	none	none	none	none	none	0	0	NA	NA	NA	NA	NA	NA	NA	NA	NA	NA	NA	NA	NA	NA	NA	NA	NA	NA	NA	NA	0
772512.boston.0090.2015.11.25	772512.boston.0090.2015.11.25	772512	Black_AA	Not_Hispanic_Latino	boston	90	2015.11.25	33108	1_hiv_negative	boston	nonMSM	30	female	5/31/12	168	66	110	241	38.9739	NA	NA	none	none	none	none	none	0	0	1072.88	0.638	308.789	780.329	NA	NA	NA	NA	NA	NA	NA	NA	NA	NA	NA	NA	NA	NA	NA	NA	0
774051.062.0347.2018.12.15	774051.062.0347.2018.12.15	774051	Asian	Hispanic_Latino	62	347	2018.12.15	218623	1_hiv_negative	boston	MSM	30	male	6/15/18	178	70	70	155	22.0932	NA	NA	none	none	none	none	none	0	0	1105.4	0.22	337.69	1437.3	NA	NA	NA	NA	men	No	0	0	No	0	0	Yes	Yes	0	0	Sometimes	0
775609.boston1.0091.2014.12.08	775609.boston1.0091.2014.12.08	775609	White	Not_Hispanic_Latino	boston1	91	2014.12.08	42921	1_hiv_negative	boston	MSM	49	male	2013-07-10	170	67	80	175	27.6817	NA	NA	none	none	none	none	none	0	0	1150.38	0.685	624.383	2335.02	NA	NA	NA	NA	NA	NA	NA	NA	NA	NA	NA	NA	NA	NA	NA	NA	0
805457.0094.0373.2017.03.15	805457.0094.0373.2017.03.15	805457	White	Hispanic_Latino	94	373	2017.03.15	85105	4_unsuppressed	boston	MSM	29	male	2016-07-12	175	69	68	150	22.2041	160	160	none	none	none	none	none	0	0	990.294	0.595	832.615	2042.83	NA	NA	NA	NA	empty	No	0	0	No	0	0	No	No	2	3	Sometimes	0
805641.0015.0305.2017.03.15	805641.0015.0305.2017.03.15	805641	Black_AA	Not_Hispanic_Latino	15	305	2017.03.15	63232	1_hiv_negative	boston	nonMSM	60	male	2016-03-06	188	74	70	155	19.8053	527	527	none	none	none	none	none	0	0	1085.01	0.215	366.459	877.698	NA	NA	NA	NA	NA	NA	NA	NA	NA	NA	NA	NA	NA	NA	NA	NA	0
813341.boston1.0095.2014.12.08	813341.boston1.0095.2014.12.08	813341	White	Not_Hispanic_Latino	boston1	95	2014.12.08	47836	2_suppressed	boston	MSM	55	male	2013-09-10	188	74	86	190	24.3323	151	13	NRTI_NRTI_PI	FTC_TFV_ATV_RTV	FTC_TDF_ATV_RTV	NRTI_NRTI_PI_R	NRTI_NRTI_PI_BO	4488	12.2959	1079.08	0.458	480.32	1723.49	NA	NA	NA	NA	NA	NA	NA	NA	NA	NA	NA	NA	NA	NA	NA	NA	0
819622.boston1.0096.2014.12.08	819622.boston1.0096.2014.12.08	819622	White	Not_Hispanic_Latino	boston1	96	2014.12.08	19108	1_hiv_negative	boston	MSM	57	male	2013-08-01	165	65	66	145	24.2424	933	933	none	none	none	none	none	0	0	1054.98	0.207	443.39	2338.86	NA	NA	NA	NA	NA	NA	NA	NA	NA	NA	NA	NA	NA	NA	NA	NA	0
821034.039.0326.2018.12.15	821034.039.0326.2018.12.15	821034	White	Not_Hispanic_Latino	39	326	2018.12.15	176801	2_suppressed	boston	nonMSM	59	female	2018-06-05	163	64	80	175	30.1103	813	NA	NRTI_NRTI_ISTI	FTC_TFV_DTG	FTC_TDF_DTG	NRTI_NRTI_ISTI	NRTI_NRTI_ISTI	3489	9.5589	1431.25	0.63	747.08	2745.66	NA	NA	NA	NA	men	No	0	0	No	0	0	Yes	Yes	0	0	Always	0
822655.037.0324.2018.12.15	822655.037.0324.2018.12.15	822655	White	Not_Hispanic_Latino	37	324	2018.12.15	152415	4_unsuppressed	boston	nonMSM	56	male	3/14/18	196	77	118	260	30.7164	27	NA	none	none	none	none	none	0	0	1804.03	0.96	639.51	8481.13	NA	NA	NA	NA	women	No	0	0	No	0	0	No	No	0	0	Always	0
823946.047.0333.2018.12.15	823946.047.0333.2018.12.15	823946	Black_AA	Not_Hispanic_Latino	47	333	2018.12.15	182488	2_suppressed	boston	nonMSM	63	female	2018-09-10	168	66	89	195	31.5334	744	NA	NRTI_NRTI_PI	FTC_TFV_DRV_RTV	FTC_TAF_DRV_RTV	NRTI_NRTI_PI_R	NRTI_NRTI_PI_BO	NA	NA	1442.24	1.36	724.06	911.84	NA	NA	NA	NA	men	No	0	0	No	0	0	No	No	1	1	Always	0
826391.boston.0177.2015.11.25	826391.boston.0177.2015.11.25	826391	White	Not_Hispanic_Latino	boston	177	2015.11.25	29430	1_hiv_negative	boston	nonMSM	22	male	8/24/15	168	66	73	160	25.8645	NA	NA	none	none	none	none	none	0	0	834.999	0.305	855.479	514.779	NA	NA	NA	NA	NA	NA	NA	NA	NA	NA	NA	NA	NA	NA	NA	NA	0
839338.0011.0300.2017.03.15	839338.0011.0300.2017.03.15	839338	White	Not_Hispanic_Latino	11	300	2017.03.15	76817	2_suppressed	boston	MSM	54	male	4/29/15	180	71	77	170	23.7654	577	307	NRTI_NRTI_NNRTI	3TC_ZDV_EFV	3TC_ZDV_EFV	NRTI_NRTI_NNRTI	NRTI_NRTI_NNRTI	4955	13.5753	1263.55	0.369	776.343	1134.02	NA	NA	NA	NA	NA	NA	NA	NA	NA	NA	NA	NA	NA	NA	NA	NA	0
842279.boston1.0097.2014.12.08	842279.boston1.0097.2014.12.08	842279	White	Not_Hispanic_Latino	boston1	97	2014.12.08	44510	4_unsuppressed	boston	MSM	69	male	2013-04-09	170	67	77	170	26.6436	584	533	none	none	none	none	none	0	0	1412.22	0.882	383.419	2446.72	NA	NA	NA	NA	NA	NA	NA	NA	NA	NA	NA	NA	NA	NA	NA	NA	0
847041.boston1.0098.2014.12.08	847041.boston1.0098.2014.12.08	847041	Black_AA	Not_Hispanic_Latino	boston1	98	2014.12.08	37605	4_unsuppressed	boston	nonMSM	51	female	5/23/13	150	59	70	154	31.1111	1685	849	none	none	none	none	none	0	0	1151.09	0.701	589.093	985.049	NA	NA	NA	NA	NA	NA	NA	NA	NA	NA	NA	NA	NA	NA	NA	NA	0
848334.0077.0351.2017.03.15	848334.0077.0351.2017.03.15	848334	White	Not_Hispanic_Latino	77	351	2017.03.15	66454	2_suppressed	boston	nonMSM	56	male	2016-02-03	175	69	70	155	22.8571	309	291	NRTI_NRTI_NNRTI	FTC_TFV_RPV	FTC_TDF_RPV	NRTI_NRTI_NNRTI	NRTI_NRTI_NNRTI	NA	NA	901.777	0.303	273.934	2288.31	NA	NA	NA	NA	NA	NA	NA	NA	NA	NA	NA	NA	NA	NA	NA	NA	0
849016.boston.0176.2015.11.25	849016.boston.0176.2015.11.25	849016	Black_AA	Not_Hispanic_Latino	boston	176	2015.11.25	32688	2_suppressed	boston	MSM	52	male	6/30/15	185	73	82	180	23.9591	625	625	NRTI_NRTI_PI	FTC_TFV_DRV_RTV	FTC_TFV_DRV_RTV	NRTI_NRTI_PI_R	NRTI_NRTI_PI_BO	NA	NA	701.15	0.438	576.128	5124.22	898.47	0.44	606.24	756.26	NA	NA	NA	NA	NA	NA	NA	NA	NA	NA	NA	NA	0
850240.022.0309.2018.12.15	850240.022.0309.2018.12.15	850240	White	Not_Hispanic_Latino	22	309	2018.12.15	147547	1_hiv_negative	boston	MSM	55	male	2/27/18	175	69	72	158	23.5102	NA	NA	none	none	none	none	none	0	0	1253.29	0.29	252.93	1146.55	NA	NA	NA	NA	empty	Yes	0	1	Yes	0	1	Yes	Yes	1	1	Never	0
851204.014.0301.2018.12.15	851204.014.0301.2018.12.15	851204	White	Not_Hispanic_Latino	14	301	2018.12.15	172648	1_hiv_negative	boston	nonMSM	39	male	2018-06-03	193	76	85	186	22.8194	NA	NA	none	none	none	none	none	0	0	1241.97	0.23	472.62	504.62	NA	NA	NA	NA	empty	No	0	0	No	0	0	No	No	2	4	Always	0
853781.063.0348.2018.12.15	853781.063.0348.2018.12.15	853781	White	Not_Hispanic_Latino	63	348	2018.12.15	185148	1_hiv_negative	boston	MSM	47	male	6/29/18	178	70	109	240	34.4022	NA	NA	none	none	none	none	none	0	0	1008.39	0.98	469.26	544.32	NA	NA	NA	NA	men	No	0	0	No	0	0	No	No	1	1	Sometimes	0
857829.018.0305.2018.12.15	857829.018.0305.2018.12.15	857829	White	Not_Hispanic_Latino	18	305	2018.12.15	182516	2_suppressed	boston	MSM	56	male	6/20/17	183	72	82	180	24.4857	674	581	NRTI_NRTI_ISTI	FTC_TFV_EVG_C	FTC_TAF_EVG_C	NRTI_NRTI_ISTI_C	NRTI_NRTI_ISTI	1630	4.46575	1818.03	0.302	507.305	1731.84	NA	NA	NA	NA	empty	No	0	0	Yes	1	0	No	No	1	1	Always	0
862898.boston1.0103.2014.12.08	862898.boston1.0103.2014.12.08	862898	Varied	Not_Hispanic_Latino	boston1	103	2014.12.08	31781	4_unsuppressed	boston	MSM	35	male	5/14/13	175	69	100	220	32.6531	698	698	none	none	none	none	none	0	0	1265.34	0.25	565.173	1950.29	NA	NA	NA	NA	NA	NA	NA	NA	NA	NA	NA	NA	NA	NA	NA	NA	0
872569.boston.0179.2015.11.25	872569.boston.0179.2015.11.25	872569	White	Not_Hispanic_Latino	boston	179	2015.11.25	26622	1_hiv_negative	boston	nonMSM	23	male	8/26/15	196	77	80	175	20.8247	NA	NA	none	none	none	none	none	0	0	687.733	0.241	151.148	988.323	NA	NA	NA	NA	NA	NA	NA	NA	NA	NA	NA	NA	NA	NA	NA	NA	0
874612.boston1.0105.2014.12.08	874612.boston1.0105.2014.12.08	874612	White	Not_Hispanic_Latino	boston1	105	2014.12.08	11102	1_hiv_negative	boston	nonMSM	51	female	6/22/12	NA	NA	NA	NA	NA	NA	NA	none	none	none	none	none	0	0	1832.31	0.254	351.539	1960.65	NA	NA	NA	NA	NA	NA	NA	NA	NA	NA	NA	NA	NA	NA	NA	NA	NA
880160.boston1.0106.2014.12.08	880160.boston1.0106.2014.12.08	880160	White	Not_Hispanic_Latino	boston1	106	2014.12.08	37551	1_hiv_negative	boston	nonMSM	29	female	8/26/13	168	66	66	145	23.3844	545	545	none	none	none	none	none	0	0	893.497	0.245	238.822	787.21	NA	NA	NA	NA	NA	NA	NA	NA	NA	NA	NA	NA	NA	NA	NA	NA	0
883092.049.0335.2018.12.15	883092.049.0335.2018.12.15	883092	Varied	Not_Hispanic_Latino	49	335	2018.12.15	168032	1_hiv_negative	boston	MSM	55	male	2018-06-08	180	71	71	156	21.9136	NA	NA	none	none	none	none	none	0	0	1403.79	0.44	396.93	1313.44	NA	NA	NA	NA	men	No	0	0	No	0	0	No	No	5	5	Sometimes	0
885614.0048.0328.2017.03.15	885614.0048.0328.2017.03.15	885614	White	Not_Hispanic_Latino	48	328	2017.03.15	19915	1_hiv_negative	boston	nonMSM	27	male	8/19/15	183	72	84	185	25.0829	NA	NA	none	none	none	none	none	0	0	828.927	0.23	288.391	1219.8	NA	NA	NA	NA	NA	NA	NA	NA	NA	NA	NA	NA	NA	NA	NA	NA	0
888751.0019.0309.2017.03.15	888751.0019.0309.2017.03.15	888751	White	Not_Hispanic_Latino	19	309	2017.03.15	62342	1_hiv_negative	boston	nonMSM	54	male	2015-08-05	NA	NA	NA	NA	NA	NA	NA	none	none	none	none	none	0	0	1289.53	0.57	415.356	469.876	NA	NA	NA	NA	NA	NA	NA	NA	NA	NA	NA	NA	NA	NA	NA	NA	NA
893231.0074.0348.2017.03.15	893231.0074.0348.2017.03.15	893231	White	Not_Hispanic_Latino	74	348	2017.03.15	32034	1_hiv_negative	boston	nonMSM	42	male	7/22/16	173	68	86	190	28.7347	625	512	none	none	none	none	none	0	0	1642.23	0.248	449.921	3921.22	NA	NA	NA	NA	NA	NA	NA	NA	NA	NA	NA	NA	NA	NA	NA	NA	0
899025.boston1.0107.2014.12.08	899025.boston1.0107.2014.12.08	899025	AmericanIndian_Alaska	Not_Hispanic_Latino	boston1	107	2014.12.08	34685	2_suppressed	boston	nonMSM	63	female	2014-04-04	NA	NA	NA	NA	NA	464	163	2_agent	ABC_SQV_RTV	ABC_SQV_RTV	NRTI_PI_R	NRTI_PI_BO	NA	NA	1393.07	0.511	574.153	1117.73	NA	NA	NA	NA	NA	NA	NA	NA	NA	NA	NA	NA	NA	NA	NA	NA	NA
900158.boston1.0108.2014.12.08	900158.boston1.0108.2014.12.08	900158	White	Not_Hispanic_Latino	boston1	108	2014.12.08	12183	1_hiv_negative	boston	nonMSM	57	male	10/20/16	175	69	97	214	31.6735	NA	NA	none	none	none	none	none	0	0	1255.02	0.349	371.881	747.979	NA	NA	NA	NA	NA	NA	NA	NA	NA	NA	NA	NA	NA	NA	NA	NA	0
902901.0029.0226.2017.03.15	902901.0029.0226.2017.03.15	902901	White	Not_Hispanic_Latino	29	226	2017.03.15	23158	4_unsuppressed	boston	MSM	23	male	5/16/16	175	69	84	185	27.4286	1386	1106	none	none	none	none	none	0	0	1469.38	0.304	290.491	1422.51	NA	NA	NA	NA	NA	NA	NA	NA	NA	NA	NA	NA	NA	NA	NA	NA	0
905350.0085.0362.2017.03.15	905350.0085.0362.2017.03.15	905350	White	Not_Hispanic_Latino	85	362	2017.03.15	58190	2_suppressed	boston	MSM	46	male	2016-10-11	180	71	79	NA	24.3827	758	332	NRTI_NRTI_PI	ABC_FTC_TFV_ATV_RTV	ABC_FTC_TFV_ATV_RTV	NRTI_NRTI_NRTI_PI_R	NRTI_NRTI_PI_BO	6307	17.2795	1871.99	0.393	341.136	1511.9	NA	NA	NA	NA	NA	NA	NA	NA	NA	NA	NA	NA	NA	NA	NA	NA	0
908782.0092.0371.2017.03.15	908782.0092.0371.2017.03.15	908782	White	Not_Hispanic_Latino	92	371	2017.03.15	38289	4_unsuppressed	boston	MSM	37	male	2013-01-08	175	69	NA	175	NA	522	364	none	none	none	none	none	0	0	1127.69	0.571	1135.5	1874.43	NA	NA	NA	NA	NA	NA	NA	NA	NA	NA	NA	NA	NA	NA	NA	NA	0
909074.024.0311.2018.12.15	909074.024.0311.2018.12.15	909074	Asian	Not_Hispanic_Latino	24	311	2018.12.15	114181	1_hiv_negative	boston	nonMSM	48	male	4/21/17	165	65	67	148	24.6097	186	186	none	none	none	none	none	0	0	949.38	0.3	303.37	812.72	NA	NA	NA	NA	empty	No	0	0	No	0	0	No	No	1	1	Never	0
909824.boston.0174.2017.03.15	909824.boston.0174.2017.03.15	909824	White	Not_Hispanic_Latino	boston	174	2017.03.15	14736	1_hiv_negative	boston	MSM	51	male	6/19/15	168	66	80	175	28.3447	NA	NA	none	none	none	none	none	0	0	1127.69	0.555	494.136	1411.44	1424.17	0.62	343.27	1251.22	NA	NA	NA	NA	NA	NA	NA	NA	NA	NA	NA	NA	0
910641.0031.0316.2017.03.15	910641.0031.0316.2017.03.15	910641	Black_AA	Not_Hispanic_Latino	31	316	2017.03.15	51292	1_hiv_negative	boston	nonMSM	56	female	8/18/16	155	NA	77	NA	32.0499	691	691	none	none	none	none	none	0	0	1144.59	0.286	531.604	375.677	NA	NA	NA	NA	NA	NA	NA	NA	NA	NA	NA	NA	NA	NA	NA	NA	NA
911594.boston1.0109.2014.12.08	911594.boston1.0109.2014.12.08	911594	White	Not_Hispanic_Latino	boston1	109	2014.12.08	30846	1_hiv_negative	boston	nonMSM	53	male	11/22/11	NA	NA	NA	NA	NA	NA	NA	none	none	none	none	none	0	0	1367	0.292	317.098	573.027	NA	NA	NA	NA	NA	NA	NA	NA	NA	NA	NA	NA	NA	NA	NA	NA	NA
916034.0034.0232.2017.03.15	916034.0034.0232.2017.03.15	916034	White	Hispanic_Latino	34	232	2017.03.15	30634	4_unsuppressed	boston	MSM	44	male	1/27/16	183	72	84	184	25.0829	595	467	none	none	none	none	none	0	0	1322.95	0.628	580.453	2189.43	1061.38	0.42	533.44	1135.43	men	No	0	0	Yes	0	2	No	No	3	9	Sometimes	0
918320.061.0346.2018.12.15	918320.061.0346.2018.12.15	918320	White	Not_Hispanic_Latino	61	346	2018.12.15	199240	1_hiv_negative	boston	MSM	31	male	9/25/18	175	69	73	160	23.8367	NA	NA	none	none	none	none	none	0	0	923.38	0.19	445.36	748.37	NA	NA	NA	NA	men	No	0	0	No	0	0	No	No	2	4	Sometimes	0
919901.0026.0222.2017.03.15	919901.0026.0222.2017.03.15	919901	White	Not_Hispanic_Latino	26	222	2017.03.15	27413	1_hiv_negative	boston	nonMSM	54	male	2016-07-04	170	67	105	230	36.3322	1106	1106	none	none	none	none	none	0	0	1889.13	2.36	1211.35	1468.87	NA	NA	NA	NA	NA	NA	NA	NA	NA	NA	NA	NA	NA	NA	NA	NA	0
923358.boston1.0111.2014.12.08	923358.boston1.0111.2014.12.08	923358	White	Not_Hispanic_Latino	boston1	111	2014.12.08	22638	2_suppressed	boston	MSM	59	male	2013-11-10	180	71	91	200	28.0864	1282	277	NRTI_NRTI_PI	FTC_TFV_ATV_RTV	FTC_TFV_ATV_RTV	NRTI_NRTI_PI_R	NRTI_NRTI_PI_BO	3800	10.411	1377.66	0.526	262.451	1377.27	NA	NA	NA	NA	NA	NA	NA	NA	NA	NA	NA	NA	NA	NA	NA	NA	1
930024.Boston.0114.2016.02.14	930024.Boston.0114.2016.02.14	930024	White	Not_Hispanic_Latino	Boston	114	2016.02.14	26234	4_unsuppressed	boston	MSM	49	male	11/14/12	160	63	72	158	28.125	532	454	none	none	none	none	none	0	0	1691.53	0.258	491.241	1668.94	NA	NA	NA	NA	NA	NA	NA	NA	NA	NA	NA	NA	NA	NA	NA	NA	0
938150.059.0344.2018.12.15	938150.059.0344.2018.12.15	938150	White	Not_Hispanic_Latino	59	344	2018.12.15	215269	1_hiv_negative	boston	MSM	39	male	5/24/18	170	67	68	150	23.5294	NA	NA	none	none	none	none	none	0	0	1041.22	0.37	278.31	681.48	NA	NA	NA	NA	both	No	0	0	No	0	0	No	No	1	3	Always	0
940622.0075.0349.2017.03.15	940622.0075.0349.2017.03.15	940622	Black_AA	Not_Hispanic_Latino	75	349	2017.03.15	63961	2_suppressed	boston	MSM	55	male	9/28/15	178	70	88	194	27.7743	410	187	NRTI_NRTI_NNRTI	FTC_TFV_EFV	FTC_TFV_EFV	NRTI_NRTI_NNRTI	NRTI_NRTI_NNRTI	NA	NA	1283.16	0.443	203.21	1471.15	NA	NA	NA	NA	NA	NA	NA	NA	NA	NA	NA	NA	NA	NA	NA	NA	0
945496.008.0295.2018.12.15	945496.008.0295.2018.12.15	945496	White	Not_Hispanic_Latino	8	295	2018.12.15	205098	1_hiv_negative	boston	nonMSM	60	male	4/17/17	183	72	91	200	27.1731	NA	NA	none	none	none	none	none	0	0	788.24	0.87	327.47	596.1	NA	NA	NA	NA	empty	No	0	0	No	0	0	No	No	1	1	Never	0
948983.050.0336.2018.12.15	948983.050.0336.2018.12.15	948983	White	Not_Hispanic_Latino	50	336	2018.12.15	236653	1_hiv_negative	boston	MSM	34	male	6/22/18	180	71	102	225	31.4815	NA	NA	none	none	none	none	none	0	0	1422.02	0.54	305.86	968.35	NA	NA	NA	NA	men	No	0	0	Yes	0	empty	No	No	2	4	Never	0
950965.boston1.0116.2014.12.08	950965.boston1.0116.2014.12.08	950965	White	Not_Hispanic_Latino	boston1	116	2014.12.08	44289	4_unsuppressed	boston	MSM	38	male	7/18/11	NA	NA	NA	NA	NA	596	395	none	none	none	none	none	0	0	1230.97	1.54	459.712	854.525	NA	NA	NA	NA	NA	NA	NA	NA	NA	NA	NA	NA	NA	NA	NA	NA	NA
953586.boston1.0117.2014.12.08	953586.boston1.0117.2014.12.08	953586	Asian	Not_Hispanic_Latino	boston1	117	2014.12.08	34150	1_hiv_negative	boston	nonMSM	21	female	2013-09-07	173	68	66	145	22.0522	NA	NA	none	none	none	none	none	0	0	1064.33	0.145	384.06	1033.6	NA	NA	NA	NA	NA	NA	NA	NA	NA	NA	NA	NA	NA	NA	NA	NA	0
958793.boston1.0118.2014.12.08	958793.boston1.0118.2014.12.08	958793	White	Hispanic_Latino	boston1	118	2014.12.08	44596	4_unsuppressed	boston	MSM	54	male	6/20/13	180	71	103	226	31.7901	387	387	none	none	none	none	none	0	0	1203.37	0.693	981.287	1096.17	NA	NA	NA	NA	NA	NA	NA	NA	NA	NA	NA	NA	NA	NA	NA	NA	0
959714.0004.0291.2017.03.15	959714.0004.0291.2017.03.15	959714	White	Not_Hispanic_Latino	4	291	2017.03.15	43998	2_suppressed	boston	MSM	47	male	2016-05-04	185	73	91	200	26.5888	796	715	NRTI_NRTI_ISTI	FTC_TFV_EVG_C	FTC_TDF_EVG_C	NRTI_NRTI_ISTI_C	NRTI_NRTI_ISTI	1920	5.26027	1107.64	0.399	668.573	2260.94	NA	NA	NA	NA	NA	NA	NA	NA	NA	NA	NA	NA	NA	NA	NA	NA	0
959734.0090.0368.2017.03.15	959734.0090.0368.2017.03.15	959734	White	Not_Hispanic_Latino	90	368	2017.03.15	57953	1_hiv_negative	boston	nonMSM	47	male	1/20/17	173	68	89	195	29.737	818	818	none	none	none	none	none	0	0	984.7	0.289	525.829	1612.54	NA	NA	NA	NA	empty	No	0	0	No	0	0	No	No	1	1	Never	0
966971.boston1.0120.2014.12.08	966971.boston1.0120.2014.12.08	966971	White	Not_Hispanic_Latino	boston1	120	2014.12.08	30748	1_hiv_negative	boston	nonMSM	59	male	5/14/12	178	70	80	177	25.2493	NA	NA	none	none	none	none	none	0	0	1750.01	0.871	605.719	1235.08	1663.99	1.13	846.69	371.44	NA	NA	NA	NA	NA	NA	NA	NA	NA	NA	NA	NA	0
968359.0087.0365.2017.03.15	968359.0087.0365.2017.03.15	968359	Black_AA	Hispanic_Latino	87	365	2017.03.15	44093	2_suppressed	boston	MSM	55	male	2016-01-11	175	69	81	179	26.449	996	312	NRTI_NRTI_NNRTI	FTC_TFV_RPV	FTC_TDF_RPV	NRTI_NRTI_NNRTI	NRTI_NRTI_NNRTI	NA	NA	1502.6	0.882	586.009	2749.46	NA	NA	NA	NA	empty	No	0	0	No	0	0	No	No	2	2	Always	0
968902.0073.0347.2017.03.15	968902.0073.0347.2017.03.15	968902	White	Not_Hispanic_Latino	73	347	2017.03.15	55352	1_hiv_negative	boston	nonMSM	29	female	4/13/16	178	70	85	188	26.8274	1758	1758	none	none	none	none	none	0	0	1360.52	0.599	321.643	608.705	NA	NA	NA	NA	NA	NA	NA	NA	NA	NA	NA	NA	NA	NA	NA	NA	0
970489.boston1.0121.2014.12.08	970489.boston1.0121.2014.12.08	970489	White	Not_Hispanic_Latino	boston1	121	2014.12.08	31743	4_unsuppressed	boston	MSM	33	male	8/26/13	178	70	75	165	23.6713	528	528	none	none	none	none	none	0	0	1249.14	0.493	766.811	1251.33	NA	NA	NA	NA	NA	NA	NA	NA	NA	NA	NA	NA	NA	NA	NA	NA	0
972684.0028.0224.2017.03.15	972684.0028.0224.2017.03.15	972684	Black_AA	Not_Hispanic_Latino	28	224	2017.03.15	28495	2_suppressed	boston	MSM	63	male	10/13/16	173	68	77	170	25.7276	962	635	NRTI_NRTI_ISTI	FTC_TFV_EVG_C	FTC_TAF_EVG_C	NRTI_NRTI_ISTI_C	NRTI_NRTI_ISTI	286	0.783562	843.577	0.384	498.3	3393.47	1181.96	0.34	600.94	3306.33	empty	No	0	0	No	0	0	No	No	4	7	Sometimes	0
975240.0016.0306.2017.03.15	975240.0016.0306.2017.03.15	975240	White	Hispanic_Latino	16	306	2017.03.15	53799	2_suppressed	boston	MSM	32	male	3/31/16	168	66	77	169	27.2817	1036	567	NRTI_NRTI_NNRTI	FTC_TFV_EFV	FTC_TDF_EFV	NRTI_NRTI_NNRTI	NRTI_NRTI_NNRTI	3291	9.01644	1437.62	0.369	417.306	1046.62	NA	NA	NA	NA	NA	NA	NA	NA	NA	NA	NA	NA	NA	NA	NA	NA	0
976183.0050.0329.2017.03.15	976183.0050.0329.2017.03.15	976183	White	Not_Hispanic_Latino	50	329	2017.03.15	45025	1_hiv_negative	boston	nonMSM	23	female	1/29/16	173	68	70	155	23.3887	NA	NA	none	none	none	none	none	0	0	869.351	0.292	483.499	625.909	NA	NA	NA	NA	NA	NA	NA	NA	NA	NA	NA	NA	NA	NA	NA	NA	0
979196.0003.0290.2017.03.15	979196.0003.0290.2017.03.15	979196	White	Not_Hispanic_Latino	3	290	2017.03.15	40372	2_suppressed	boston	MSM	55	male	10/27/15	180	71	70	155	21.6049	904	376	NRTI_NRTI_PI	FTC_TFV_DTG	FTC_TAF_DTG	NRTI_NRTI_PI	NRTI_NRTI_PI	2671	7.31781	692.224	0.305	218.887	2136.88	NA	NA	NA	NA	empty	No	0	0	No	0	0	No	No	0	0	Sometimes	0
982757.020.0307.2018.12.15	982757.020.0307.2018.12.15	982757	White	Not_Hispanic_Latino	20	307	2018.12.15	201629	1_hiv_negative	boston	nonMSM	56	male	10/17/17	178	70	95	210	29.9836	NA	NA	none	none	none	none	none	0	0	1609.68	0.42	377.87	956.58	NA	NA	NA	NA	empty	No	0	0	No	0	0	No	No	1	1	Never	0
985170.011.0298.2018.12.15	985170.011.0298.2018.12.15	985170	Black_AA	Not_Hispanic_Latino	11	298	2018.12.15	181020	2_suppressed	boston	nonMSM	44	male	5/29/17	183	72	60	132	17.9163	129	129	NRTI_NRTI_ISTI	FTC_TFV_EVG_C	FTC_TDF_EVG_C	NRTI_NRTI_ISTI_C	NRTI_NRTI_ISTI	1548	4.2411	1361.23	0.54	685.39	1271.35	NA	NA	NA	NA	empty	No	0	0	No	0	0	No	No	1	1	Never	0
989517.0068.0274.2017.03.15	989517.0068.0274.2017.03.15	989517	Black_AA	Not_Hispanic_Latino	68	274	2017.03.15	56534	2_suppressed	boston	MSM	70	male	3/14/16	170	67	61	135	21.1073	1187	369	NRTI_NRTI_NNRTI	FTC_TFV_EFV	FTC_TDF_EFV	NRTI_NRTI_NNRTI	NRTI_NRTI_NNRTI	3230	8.84932	2602.07	13.8	251.622	4057.26	NA	NA	NA	NA	NA	NA	NA	NA	NA	NA	NA	NA	NA	NA	NA	NA	0
995725.boston1.0123.2014.12.08	995725.boston1.0123.2014.12.08	995725	White	Not_Hispanic_Latino	boston1	123	2014.12.08	41580	2_suppressed	boston	MSM	48	male	6/27/12	173	68	89	195	29.737	1128	499	NRTI_NRTI_NNRTI	FTC_TFV_EFV	FTC_TDF_EFV	NRTI_NRTI_NNRTI	NRTI_NRTI_NNRTI	526	1.4411	2027.83	0.563	336.469	2071.18	NA	NA	NA	NA	NA	NA	NA	NA	NA	NA	NA	NA	NA	NA	NA	NA	0
WM26348.0100.0113.2017.01.11	WM26348.0100.0113.2017.01.11	WM26348	Black_AA	Not_Hispanic_Latino	100	113	2017.01.11	45520	2_suppressed	botswana	nonMSM	40	male	2015-04-02	169	NA	62	NA	21.7079	397	157	NRTI_NRTI_NNRTI	3TC_ZDV_EFV	3TC_ZDV_EFV	NRTI_NRTI_NNRTI	NRTI_NRTI_NNRTI	3947	10.8137	1271.9	0.249	1730	1660.52	NA	NA	NA	NA	NA	NA	NA	NA	NA	NA	NA	NA	NA	NA	NA	NA	0
WM26354.0139.0315.2017.01.11	WM26354.0139.0315.2017.01.11	WM26354	Black_AA	Not_Hispanic_Latino	139	315	2017.01.11	58285	2_suppressed	botswana	nonMSM	40	male	2015-04-02	161	NA	54	NA	20.8325	450	166	NRTI_NRTI_NNRTI	FTC_TFV_EFV	FTC_TDF_EFV	NRTI_NRTI_NNRTI	NRTI_NRTI_NNRTI	3732	10.2247	2754.06	0.197	2509	2990.95	NA	NA	NA	NA	NA	NA	NA	NA	NA	NA	NA	NA	NA	NA	NA	NA	0
WQ64001.0145.0143.2017.01.11	WQ64001.0145.0143.2017.01.11	WQ64001	Black_AA	Not_Hispanic_Latino	145	143	2017.01.11	55118	1_hiv_negative	botswana	unknown	30	male	3/18/15	182	NA	63	NA	19.0194	NA	NA	none	none	none	none	none	0	0	NA	NA	1034	NA	NA	NA	NA	NA	NA	NA	NA	NA	NA	NA	NA	NA	NA	NA	NA	NA	0
WS19294.0064.0471.2016.11.13	WS19294.0064.0471.2016.11.13	WS19294	Black_AA	Not_Hispanic_Latino	64	471	2016.11.13	74803	2_suppressed	botswana	nonMSM	37	female	2014-12-11	158	NA	82	NA	32.8473	260	123	NRTI_NRTI_PI	FTC_TFV_ATV_RTV	FTC_TDF_ATV_RTV	NRTI_NRTI_PI_R	NRTI_NRTI_PI_BO	4256	11.6603	1295.94	0.651	3470	7349.03	NA	NA	NA	NA	NA	NA	NA	NA	NA	NA	NA	NA	NA	NA	NA	NA	0
WS20813.0155.0153.2017.01.11	WS20813.0155.0153.2017.01.11	WS20813	Black_AA	Not_Hispanic_Latino	155	153	2017.01.11	32186	2_suppressed	botswana	nonMSM	34	male	11/13/14	181	NA	82	NA	25.0298	493	5	NRTI_NRTI_PI	3TC_ZDV_LPV_RTV	3TC_ZDV_LPV_RTV	NRTI_NRTI_PI_R	NRTI_NRTI_PI_BO	2325	6.36986	1408.79	0.218	2522	2412.51	NA	NA	NA	NA	NA	NA	NA	NA	NA	NA	NA	NA	NA	NA	NA	NA	0
WS20829.0126.0349.2016.11.13	WS20829.0126.0349.2016.11.13	WS20829	Black_AA	Not_Hispanic_Latino	126	349	2016.11.13	124626	2_suppressed	botswana	nonMSM	37	male	11/13/14	174	NA	62	NA	20.4783	128	124	NRTI_NRTI_NNRTI	FTC_TFV_EFV	FTC_TDF_EFV	NRTI_NRTI_NNRTI	NRTI_NRTI_NNRTI	49	0.134247	1757.59	0.372	3494	1787.19	NA	NA	NA	NA	NA	NA	NA	NA	NA	NA	NA	NA	NA	NA	NA	NA	0
WS20835.0007.0390.2016.11.13	WS20835.0007.0390.2016.11.13	WS20835	Black_AA	Not_Hispanic_Latino	7	390	2016.11.13	35969	2_suppressed	botswana	nonMSM	35	female	11/13/14	160	NA	56	NA	21.875	690	84	NRTI_NRTI_NNRTI	3TC_ZDV_NVP	3TC_ZDV_NVP	NRTI_NRTI_NNRTI	NRTI_NRTI_NNRTI	3458	9.47397	1808.99	0.523	2835	2408.93	NA	NA	NA	NA	NA	NA	NA	NA	NA	NA	NA	NA	NA	NA	NA	NA	0
WS21384.0094.0102.2017.01.11	WS21384.0094.0102.2017.01.11	WS21384	Black_AA	Not_Hispanic_Latino	94	102	2017.01.11	14246	2_suppressed	botswana	nonMSM	49	male	11/14/14	181	NA	73	NA	22.2826	890	90	NRTI_NRTI_NNRTI	3TC_ZDV_EFV	3TC_ZDV_EFV	NRTI_NRTI_NNRTI	NRTI_NRTI_NNRTI	4127	11.3068	1033.06	0.335	1265	2112.92	NA	NA	NA	NA	NA	NA	NA	NA	NA	NA	NA	NA	NA	NA	NA	NA	0
WS21390.0076.0299.2016.11.13	WS21390.0076.0299.2016.11.13	WS21390	Black_AA	Not_Hispanic_Latino	76	299	2016.11.13	173995	2_suppressed	botswana	nonMSM	41	male	11/14/14	176	NA	81	NA	26.1493	561	145	NRTI_NRTI_NNRTI	3TC_ZDV_EFV	3TC_ZDV_EFV	NRTI_NRTI_NNRTI	NRTI_NRTI_NNRTI	2674	7.32603	582.338	0.161	3954	1245.91	NA	NA	NA	NA	NA	NA	NA	NA	NA	NA	NA	NA	NA	NA	NA	NA	0
WS21401.0047.0283.2017.01.11	WS21401.0047.0283.2017.01.11	WS21401	Black_AA	Not_Hispanic_Latino	47	283	2017.01.11	79975	2_suppressed	botswana	nonMSM	45	male	11/14/14	173	NA	57	NA	19.0451	468	25	NRTI_NRTI_NNRTI	3TC_ZDV_EFV	3TC_ZDV_EFV	NRTI_NRTI_NNRTI	NRTI_NRTI_NNRTI	4230	11.589	1302.38	0.523	556	1443.06	NA	NA	NA	NA	NA	NA	NA	NA	NA	NA	NA	NA	NA	NA	NA	NA	0
WS21540.0031.0414.2016.11.13	WS21540.0031.0414.2016.11.13	WS21540	Black_AA	Not_Hispanic_Latino	31	414	2016.11.13	50225	2_suppressed	botswana	nonMSM	40	male	11/18/14	174	NA	66	NA	21.7994	374	172	NRTI_NRTI_NNRTI	3TC_ZDV_EFV	3TC_ZDV_EFV	NRTI_NRTI_NNRTI	NRTI_NRTI_NNRTI	3235	8.86301	1724.88	0.664	636	1638.53	NA	NA	NA	NA	NA	NA	NA	NA	NA	NA	NA	NA	NA	NA	NA	NA	0
WS21556.0141.0317.2017.01.11	WS21556.0141.0317.2017.01.11	WS21556	Black_AA	Not_Hispanic_Latino	141	317	2017.01.11	69003	2_suppressed	botswana	nonMSM	37	female	11/18/14	153	NA	68	NA	29.0487	410	73	NRTI_NRTI_PI	FTC_TFV_LPV_RTV	FTC_TDF_LPV_RTV	NRTI_NRTI_PI_R	NRTI_NRTI_PI_BO	3669	10.0521	1551.37	0.584	333	1779.34	NA	NA	NA	NA	NA	NA	NA	NA	NA	NA	NA	NA	NA	NA	NA	NA	0
WS21562.0055.0438.2017.01.11	WS21562.0055.0438.2017.01.11	WS21562	Black_AA	Not_Hispanic_Latino	55	438	2017.01.11	18265	2_suppressed	botswana	nonMSM	34	female	11/18/14	158	NA	54	NA	21.6311	522	105	NRTI_NRTI_NNRTI	FTC_TFV_EFV	FTC_TDF_EFV	NRTI_NRTI_NNRTI	NRTI_NRTI_NNRTI	4156	11.3863	1715.85	0.731	617	3675.5	NA	NA	NA	NA	NA	NA	NA	NA	NA	NA	NA	NA	NA	NA	NA	NA	0
WS21578.0125.0134.2017.01.11	WS21578.0125.0134.2017.01.11	WS21578	Black_AA	Not_Hispanic_Latino	125	134	2017.01.11	59176	2_suppressed	botswana	unknown	36	male	11/18/14	169	NA	66	NA	23.1084	273	17	NRTI_NRTI_PI	FTC_TFV_LPV_RTV	FTC_TDF_LPV_RTV	NRTI_NRTI_PI_R	NRTI_NRTI_PI_BO	2527	6.92329	2134.48	0.771	764	7197.44	NA	NA	NA	NA	NA	NA	NA	NA	NA	NA	NA	NA	NA	NA	NA	NA	0
WS21584.0066.0321.2017.01.11	WS21584.0066.0321.2017.01.11	WS21584	Black_AA	Not_Hispanic_Latino	66	321	2017.01.11	38721	2_suppressed	botswana	nonMSM	39	male	11/17/14	179	NA	86	NA	26.8406	492	109	NRTI_NRTI_PI	FTC_TFV_LPV_RTV	FTC_TDF_LPV_RTV	NRTI_NRTI_PI_R	NRTI_NRTI_PI_BO	4133	11.3233	1443.9	4.35	984	8227.51	NA	NA	NA	NA	NA	NA	NA	NA	NA	NA	NA	NA	NA	NA	NA	NA	0
WS22205.0097.0110.2017.01.11	WS22205.0097.0110.2017.01.11	WS22205	Black_AA	Not_Hispanic_Latino	97	110	2017.01.11	75216	2_suppressed	botswana	nonMSM	40	male	11/17/14	165	NA	50	NA	18.3655	340	5	NRTI_NRTI_NNRTI	3TC_ZDV_EFV	3TC_ZDV_EFV	NRTI_NRTI_NNRTI	NRTI_NRTI_NNRTI	3085	8.45205	1101.41	0.281	71	5441.13	NA	NA	NA	NA	NA	NA	NA	NA	NA	NA	NA	NA	NA	NA	NA	NA	0
WS74808.0165.0347.2017.01.11	WS74808.0165.0347.2017.01.11	WS74808	Black_AA	Not_Hispanic_Latino	165	347	2017.01.11	43586	2_suppressed	botswana	nonMSM	39	male	2015-05-02	177	NA	57	NA	18.194	121	2	NRTI_NRTI_NNRTI	FTC_TFV_EFV	FTC_TDF_EFV	NRTI_NRTI_NNRTI	NRTI_NRTI_NNRTI	2798	7.66575	1968.64	0.215	409	2878.41	NA	NA	NA	NA	NA	NA	NA	NA	NA	NA	NA	NA	NA	NA	NA	NA	0
WS74858.0098.0111.2017.01.11	WS74858.0098.0111.2017.01.11	WS74858	Black_AA	Not_Hispanic_Latino	98	111	2017.01.11	18674	2_suppressed	botswana	nonMSM	40	male	2015-05-02	174	NA	93	NA	30.7174	461	8	2_agent	FTC_TFV	FTC_TDF	NRTI_NRTI	NRTI_NRTI	1581	4.33151	2146.39	0.477	1860	2589.59	NA	NA	NA	NA	NA	NA	NA	NA	NA	NA	NA	NA	NA	NA	NA	NA	0
WS75418.0032.0279.2017.01.11	WS75418.0032.0279.2017.01.11	WS75418	Black_AA	Not_Hispanic_Latino	32	279	2017.01.11	69032	2_suppressed	botswana	nonMSM	41	male	2015-05-02	177	NA	78	NA	24.8971	337	85	NRTI_NRTI_NNRTI	FTC_TFV_EFV	FTC_TDF_EFV	NRTI_NRTI_NNRTI	NRTI_NRTI_NNRTI	1780	4.87671	2114.69	0.456	1244	1806.31	NA	NA	NA	NA	NA	NA	NA	NA	NA	NA	NA	NA	NA	NA	NA	NA	0
WS76117.0102.0115.2017.01.11	WS76117.0102.0115.2017.01.11	WS76117	Black_AA	Not_Hispanic_Latino	102	115	2017.01.11	74421	2_suppressed	botswana	nonMSM	37	female	2015-02-02	162	NA	77	NA	29.34	402	162	NRTI_NRTI_PI	FTC_TFV_ATV_RTV	FTC_TDF_ATV_RTV	NRTI_NRTI_PI_R	NRTI_NRTI_PI_BO	1992	5.45753	1516.11	0.629	1664	967.89	NA	NA	NA	NA	NA	NA	NA	NA	NA	NA	NA	NA	NA	NA	NA	NA	0
WS76840.0117.0126.2017.01.11	WS76840.0117.0126.2017.01.11	WS76840	Black_AA	Not_Hispanic_Latino	117	126	2017.01.11	48630	2_suppressed	botswana	nonMSM	38	female	2015-03-02	161	NA	75	NA	28.9341	531	152	NRTI_NRTI_NNRTI	FTC_TFV_NVP	FTC_TDF_NVP	NRTI_NRTI_NNRTI	NRTI_NRTI_NNRTI	3030	8.30137	1717.65	0.343	1240	2406.01	NA	NA	NA	NA	NA	NA	NA	NA	NA	NA	NA	NA	NA	NA	NA	NA	0
WS77050.0026.0276.2017.01.11	WS77050.0026.0276.2017.01.11	WS77050	Black_AA	Not_Hispanic_Latino	26	276	2017.01.11	12542	2_suppressed	botswana	nonMSM	40	male	2015-03-03	176	NA	76	NA	24.5351	551	212	NRTI_NRTI_PI	3TC_ZDV_LPV_RTV	3TC_ZDV_LPV_RTV	NRTI_NRTI_PI_R	NRTI_NRTI_PI_BO	4459	12.2164	1464.61	0.501	3583	1770.27	NA	NA	NA	NA	NA	NA	NA	NA	NA	NA	NA	NA	NA	NA	NA	NA	0
WT02689.0077.0300.2016.11.13	WT02689.0077.0300.2016.11.13	WT02689	Black_AA	Not_Hispanic_Latino	77	300	2016.11.13	54308	2_suppressed	botswana	nonMSM	39	female	11/20/14	149	NA	73	NA	32.8814	817	159	NRTI_NRTI_NNRTI	FTC_TFV_NVP	FTC_TDF_NVP	NRTI_NRTI_NNRTI	NRTI_NRTI_NNRTI	4472	12.2521	1630.09	0.354	1753	2283.71	NA	NA	NA	NA	NA	NA	NA	NA	NA	NA	NA	NA	NA	NA	NA	NA	0
WT02695.0166.0104.2017.01.11	WT02695.0166.0104.2017.01.11	WT02695	Black_AA	Not_Hispanic_Latino	166	104	2017.01.11	28313	2_suppressed	botswana	nonMSM	36	female	11/20/14	162	NA	46	NA	17.5278	460	180	NRTI_NRTI_NNRTI	FTC_TFV_NVP	FTC_TDF_NVP	NRTI_NRTI_NNRTI	NRTI_NRTI_NNRTI	3846	10.537	2164.3	0.197	685	3806.7	NA	NA	NA	NA	NA	NA	NA	NA	NA	NA	NA	NA	NA	NA	NA	NA	0
WT02712.0078.0323.2017.01.11	WT02712.0078.0323.2017.01.11	WT02712	Black_AA	Not_Hispanic_Latino	78	323	2017.01.11	44661	2_suppressed	botswana	nonMSM	38	male	11/19/14	176	NA	57	NA	18.4013	685	82	2_agent	3TC_EFV	3TC_EFV	NRTI_NNRTI	NRTI_NNRTI	2137	5.85479	1877.86	0.989	925	8227.14	NA	NA	NA	NA	NA	NA	NA	NA	NA	NA	NA	NA	NA	NA	NA	NA	0
WT02728.0109.0332.2016.11.13	WT02728.0109.0332.2016.11.13	WT02728	Black_AA	Not_Hispanic_Latino	109	332	2016.11.13	91414	2_suppressed	botswana	nonMSM	32	female	11/19/14	160	NA	56	NA	21.875	439	157	NRTI_NRTI_NNRTI	3TC_ZDV_NVP	3TC_ZDV_NVP	NRTI_NRTI_NNRTI	NRTI_NRTI_NNRTI	3789	10.3808	2436.62	0.654	743	1440.08	NA	NA	NA	NA	NA	NA	NA	NA	NA	NA	NA	NA	NA	NA	NA	NA	0
WT04693.0016.0246.2016.11.13	WT04693.0016.0246.2016.11.13	WT04693	Black_AA	Not_Hispanic_Latino	16	246	2016.11.13	72849	2_suppressed	botswana	nonMSM	42	male	11/24/14	178	NA	70	NA	22.0932	213	48	NRTI_NRTI_NNRTI	3TC_ZDV_EFV	3TC_ZDV_EFV	NRTI_NRTI_NNRTI	NRTI_NRTI_NNRTI	2999	8.21644	1028.68	0.467	1673	3650.53	NA	NA	NA	NA	NA	NA	NA	NA	NA	NA	NA	NA	NA	NA	NA	NA	0
WT04704.0071.0294.2016.11.13	WT04704.0071.0294.2016.11.13	WT04704	Black_AA	Not_Hispanic_Latino	71	294	2016.11.13	171058	2_suppressed	botswana	nonMSM	40	female	11/24/14	164	NA	102	NA	37.9239	766	185	NRTI_NRTI_NNRTI	3TC_ZDV_NVP	3TC_ZDV_NVP	NRTI_NRTI_NNRTI	NRTI_NRTI_NNRTI	3434	9.40822	1410.45	1.72	1090	2357.34	NA	NA	NA	NA	NA	NA	NA	NA	NA	NA	NA	NA	NA	NA	NA	NA	0
WT05558.0190.0378.2017.01.11	WT05558.0190.0378.2017.01.11	WT05558	Black_AA	Not_Hispanic_Latino	190	378	2017.01.11	21336	2_suppressed	botswana	nonMSM	30	female	11/25/14	156	NA	60	NA	24.6548	577	46	NRTI_NRTI_NNRTI	FTC_TFV_EFV	FTC_TDF_EFV	NRTI_NRTI_NNRTI	NRTI_NRTI_NNRTI	1418	3.88493	1464.12	0.399	1585	7018.15	NA	NA	NA	NA	NA	NA	NA	NA	NA	NA	NA	NA	NA	NA	NA	NA	0
WT05564.0116.0125.2017.01.11	WT05564.0116.0125.2017.01.11	WT05564	Black_AA	Not_Hispanic_Latino	116	125	2017.01.11	48709	2_suppressed	botswana	nonMSM	34	female	11/25/14	158	NA	61	NA	24.4352	316	182	NRTI_NRTI_NNRTI	3TC_ZDV_NVP	3TC_ZDV_NVP	NRTI_NRTI_NNRTI	NRTI_NRTI_NNRTI	2781	7.61918	1415.45	1.1	522	1509.26	NA	NA	NA	NA	NA	NA	NA	NA	NA	NA	NA	NA	NA	NA	NA	NA	0
WT06263.0127.0135.2017.01.11	WT06263.0127.0135.2017.01.11	WT06263	Black_AA	Not_Hispanic_Latino	127	135	2017.01.11	43427	2_suppressed	botswana	nonMSM	34	male	11/26/14	177	NA	80	NA	25.5354	864	234	NRTI_NRTI_NNRTI	FTC_TFV_EFV	FTC_TDF_EFV	NRTI_NRTI_NNRTI	NRTI_NRTI_NNRTI	2242	6.14247	NA	NA	451	NA	NA	NA	NA	NA	NA	NA	NA	NA	NA	NA	NA	NA	NA	NA	NA	NA	0
WT07417.0184.0222.2016.11.13	WT07417.0184.0222.2016.11.13	WT07417	Black_AA	Not_Hispanic_Latino	184	222	2016.11.13	142409	2_suppressed	botswana	unknown	31	male	11/27/14	171	NA	67	NA	22.913	413	217	NRTI_NRTI_NNRTI	3TC_ZDV_NVP	3TC_ZDV_NVP	NRTI_NRTI_NNRTI	NRTI_NRTI_NNRTI	3111	8.52329	NA	NA	1199	NA	NA	NA	NA	NA	NA	NA	NA	NA	NA	NA	NA	NA	NA	NA	NA	NA	0
WT07439.0058.0440.2017.01.11	WT07439.0058.0440.2017.01.11	WT07439	Black_AA	Not_Hispanic_Latino	58	440	2017.01.11	51158	2_suppressed	botswana	nonMSM	33	female	11/27/14	172	NA	63	NA	21.2953	515	198	NRTI_NRTI_NNRTI	FTC_TFV_EFV	FTC_TDF_EFV	NRTI_NRTI_NNRTI	NRTI_NRTI_NNRTI	1085	2.9726	NA	NA	963	NA	NA	NA	NA	NA	NA	NA	NA	NA	NA	NA	NA	NA	NA	NA	NA	NA	0
WT08055.0075.0298.2016.11.13	WT08055.0075.0298.2016.11.13	WT08055	Black_AA	Not_Hispanic_Latino	75	298	2016.11.13	207256	2_suppressed	botswana	nonMSM	32	male	11/28/14	165	NA	55	NA	20.202	423	8	NRTI_NRTI_NNRTI	FTC_TFV_EFV	FTC_TDF_EFV	NRTI_NRTI_NNRTI	NRTI_NRTI_NNRTI	3118	8.54247	1594.9	0.278	834	969.971	NA	NA	NA	NA	NA	NA	NA	NA	NA	NA	NA	NA	NA	NA	NA	NA	0
WT08061.0090.0098.2017.01.11	WT08061.0090.0098.2017.01.11	WT08061	Black_AA	Not_Hispanic_Latino	90	98	2017.01.11	39418	2_suppressed	botswana	nonMSM	33	male	11/28/14	165	NA	61	NA	22.4059	535	189	NRTI_NRTI_NNRTI	3TC_ZDV_EFV	3TC_ZDV_EFV	NRTI_NRTI_NNRTI	NRTI_NRTI_NNRTI	2843	7.78904	1486.16	0.229	826	1277.34	NA	NA	NA	NA	NA	NA	NA	NA	NA	NA	NA	NA	NA	NA	NA	NA	0
WT09332.0070.0293.2016.11.13	WT09332.0070.0293.2016.11.13	WT09332	Black_AA	Not_Hispanic_Latino	70	293	2016.11.13	245526	1_hiv_negative	botswana	female	33	female	2014-02-12	153	NA	66	NA	28.1943	NA	NA	none	none	none	none	none	0	0	1067.09	0.405	1123	270.216	NA	NA	NA	NA	NA	NA	NA	NA	NA	NA	NA	NA	NA	NA	NA	NA	0
WT09760.0053.0437.2017.01.11	WT09760.0053.0437.2017.01.11	WT09760	Black_AA	Not_Hispanic_Latino	53	437	2017.01.11	34552	1_hiv_negative	botswana	unknown	31	male	2014-01-12	169	NA	52	NA	18.2066	NA	NA	none	none	none	none	none	0	0	1318.53	0.227	1146	963.024	NA	NA	NA	NA	NA	NA	NA	NA	NA	NA	NA	NA	NA	NA	NA	NA	0
WT09776.0074.0297.2016.11.13	WT09776.0074.0297.2016.11.13	WT09776	Black_AA	Not_Hispanic_Latino	74	297	2016.11.13	232462	1_hiv_negative	botswana	female	38	female	2014-01-12	165	NA	96	NA	35.2617	NA	NA	none	none	none	none	none	0	0	1491.27	0.992	1428	943.783	NA	NA	NA	NA	NA	NA	NA	NA	NA	NA	NA	NA	NA	NA	NA	NA	0
WT09782.0159.0121.2017.02.01	WT09782.0159.0121.2017.02.01	WT09782	Black_AA	Not_Hispanic_Latino	159	121	2017.02.01	64055	1_hiv_negative	botswana	unknown	32	male	2014-01-12	171	NA	56	NA	19.1512	NA	NA	none	none	none	none	none	0	0	1351.07	0.305	738	1486.08	NA	NA	NA	NA	NA	NA	NA	NA	NA	NA	NA	NA	NA	NA	NA	NA	0
WT09798.0057.0285.2017.01.11	WT09798.0057.0285.2017.01.11	WT09798	Black_AA	Not_Hispanic_Latino	57	285	2017.01.11	85299	1_hiv_negative	botswana	unknown	37	male	2014-01-12	180	NA	79	NA	24.3827	NA	NA	none	none	none	none	none	0	0	1145.4	0.175	790	3067.44	NA	NA	NA	NA	NA	NA	NA	NA	NA	NA	NA	NA	NA	NA	NA	NA	0
WT10373.0080.0325.2017.01.11	WT10373.0080.0325.2017.01.11	WT10373	Black_AA	Not_Hispanic_Latino	80	325	2017.01.11	50078	1_hiv_negative	botswana	unknown	37	male	2014-02-12	173	NA	69	NA	23.0546	NA	NA	none	none	none	none	none	0	0	NA	NA	631	NA	NA	NA	NA	NA	NA	NA	NA	NA	NA	NA	NA	NA	NA	NA	NA	NA	0
WT10389.0036.0270.2017.01.11	WT10389.0036.0270.2017.01.11	WT10389	Black_AA	Not_Hispanic_Latino	36	270	2017.01.11	30590	1_hiv_negative	botswana	female	36	female	2014-02-12	173	NA	70	NA	23.3887	NA	NA	none	none	none	none	none	0	0	867.187	0.264	683	862.135	NA	NA	NA	NA	NA	NA	NA	NA	NA	NA	NA	NA	NA	NA	NA	NA	0
WT10395.0035.0269.2017.01.11	WT10395.0035.0269.2017.01.11	WT10395	Black_AA	Not_Hispanic_Latino	35	269	2017.01.11	64492	1_hiv_negative	botswana	female	35	female	2014-02-12	157	NA	94	NA	38.1354	NA	NA	none	none	none	none	none	0	0	1196.3	0.55	388	2231.16	NA	NA	NA	NA	NA	NA	NA	NA	NA	NA	NA	NA	NA	NA	NA	NA	0
WT10406.0003.0386.2016.11.13	WT10406.0003.0386.2016.11.13	WT10406	Black_AA	Not_Hispanic_Latino	3	386	2016.11.13	30105	1_hiv_negative	botswana	female	33	female	2014-02-12	161	NA	58	NA	22.3757	NA	NA	none	none	none	none	none	0	0	1420.45	0.24	1427	1040.45	NA	NA	NA	NA	NA	NA	NA	NA	NA	NA	NA	NA	NA	NA	NA	NA	0
WT11111.0023.0406.2016.11.13	WT11111.0023.0406.2016.11.13	WT11111	Black_AA	Not_Hispanic_Latino	23	406	2016.11.13	179118	1_hiv_negative	botswana	unknown	31	male	2014-03-12	166	NA	59	NA	21.4109	NA	NA	none	none	none	none	none	0	0	NA	NA	767	NA	NA	NA	NA	NA	NA	NA	NA	NA	NA	NA	NA	NA	NA	NA	NA	NA	0
WT12559.0072.0295.2016.11.13	WT12559.0072.0295.2016.11.13	WT12559	Black_AA	Not_Hispanic_Latino	72	295	2016.11.13	236525	1_hiv_negative	botswana	unknown	30	male	2014-05-12	162	NA	61	NA	23.2434	NA	NA	none	none	none	none	none	0	0	1069.99	0.235	347	1330.68	NA	NA	NA	NA	NA	NA	NA	NA	NA	NA	NA	NA	NA	NA	NA	NA	0
WT12565.0189.0377.2017.01.11	WT12565.0189.0377.2017.01.11	WT12565	Black_AA	Not_Hispanic_Latino	189	377	2017.01.11	29174	1_hiv_negative	botswana	female	44	female	2014-04-12	155	NA	56	NA	23.3091	NA	NA	none	none	none	none	none	0	0	1587.9	0.294	383	2183.66	NA	NA	NA	NA	NA	NA	NA	NA	NA	NA	NA	NA	NA	NA	NA	NA	0
WT14129.0153.0151.2017.01.11	WT14129.0153.0151.2017.01.11	WT14129	Black_AA	Not_Hispanic_Latino	153	151	2017.01.11	58944	1_hiv_negative	botswana	unknown	38	male	2014-11-12	181	NA	97	NA	29.6084	NA	NA	none	none	none	none	none	0	0	NA	NA	1918	NA	NA	NA	NA	NA	NA	NA	NA	NA	NA	NA	NA	NA	NA	NA	NA	NA	0
WT14135.0123.0132.2017.01.11	WT14135.0123.0132.2017.01.11	WT14135	Black_AA	Not_Hispanic_Latino	123	132	2017.01.11	46182	1_hiv_negative	botswana	unknown	42	male	2014-11-12	186	NA	76	NA	21.9679	NA	NA	none	none	none	none	none	0	0	NA	NA	1259	NA	NA	NA	NA	NA	NA	NA	NA	NA	NA	NA	NA	NA	NA	NA	NA	NA	0
WT14141.0002.0385.2016.11.13	WT14141.0002.0385.2016.11.13	WT14141	Black_AA	Not_Hispanic_Latino	2	385	2016.11.13	53243	1_hiv_negative	botswana	female	30	female	2014-11-12	165	NA	56	NA	20.5693	NA	NA	none	none	none	none	none	0	0	NA	NA	856	NA	NA	NA	NA	NA	NA	NA	NA	NA	NA	NA	NA	NA	NA	NA	NA	NA	0
WT14818.0111.0120.2017.01.11	WT14818.0111.0120.2017.01.11	WT14818	Black_AA	Not_Hispanic_Latino	111	120	2017.01.11	46709	1_hiv_negative	botswana	unknown	44	male	2014-08-12	168	NA	82	NA	29.0533	NA	NA	none	none	none	none	none	0	0	825.175	0.364	2172	631.233	NA	NA	NA	NA	NA	NA	NA	NA	NA	NA	NA	NA	NA	NA	NA	NA	0
WT15084.0046.0282.2017.01.11	WT15084.0046.0282.2017.01.11	WT15084	Black_AA	Not_Hispanic_Latino	46	282	2017.01.11	154200	1_hiv_negative	botswana	unknown	33	male	2014-09-12	169	NA	57	NA	19.9573	NA	NA	none	none	none	none	none	0	0	NA	NA	1949	NA	NA	NA	NA	NA	NA	NA	NA	NA	NA	NA	NA	NA	NA	NA	NA	NA	0
WT15090.0180.0218.2016.11.13	WT15090.0180.0218.2016.11.13	WT15090	Black_AA	Not_Hispanic_Latino	180	218	2016.11.13	121874	1_hiv_negative	botswana	unknown	31	male	2014-09-12	181	NA	68	NA	20.7564	NA	NA	none	none	none	none	none	0	0	NA	NA	1109	NA	NA	NA	NA	NA	NA	NA	NA	NA	NA	NA	NA	NA	NA	NA	NA	NA	0
WT15101.0174.0106.2017.02.01	WT15101.0174.0106.2017.02.01	WT15101	Black_AA	Not_Hispanic_Latino	174	106	2017.02.01	17747	1_hiv_negative	botswana	unknown	30	male	2014-09-12	168	NA	53	NA	18.7783	NA	NA	none	none	none	none	none	0	0	NA	NA	659	NA	NA	NA	NA	NA	NA	NA	NA	NA	NA	NA	NA	NA	NA	NA	NA	NA	0
WT15117.0157.0155.2017.01.11	WT15117.0157.0155.2017.01.11	WT15117	Black_AA	Not_Hispanic_Latino	157	155	2017.01.11	40227	1_hiv_negative	botswana	unknown	33	male	2014-09-12	167	NA	56	NA	20.0796	NA	NA	none	none	none	none	none	0	0	NA	NA	1414	NA	NA	NA	NA	NA	NA	NA	NA	NA	NA	NA	NA	NA	NA	NA	NA	NA	0
WT15123.0164.0346.2017.01.11	WT15123.0164.0346.2017.01.11	WT15123	Black_AA	Not_Hispanic_Latino	164	346	2017.01.11	46153	1_hiv_negative	botswana	unknown	45	male	2014-09-12	166	NA	61	NA	22.1367	NA	NA	none	none	none	none	none	0	0	NA	NA	457	NA	NA	NA	NA	NA	NA	NA	NA	NA	NA	NA	NA	NA	NA	NA	NA	NA	0
WT23223.0144.0320.2017.01.11	WT23223.0144.0320.2017.01.11	WT23223	Black_AA	Not_Hispanic_Latino	144	320	2017.01.11	50836	2_suppressed	botswana	nonMSM	42	female	2014-10-12	158	NA	97	NA	38.856	627	138	NRTI_NRTI_NNRTI	FTC_TFV_EFV	FTC_TDF_EFV	NRTI_NRTI_NNRTI	NRTI_NRTI_NNRTI	2966	8.12603	NA	NA	1940	NA	NA	NA	NA	NA	NA	NA	NA	NA	NA	NA	NA	NA	NA	NA	NA	NA	0
WT23273.0101.0114.2017.01.11	WT23273.0101.0114.2017.01.11	WT23273	Black_AA	Not_Hispanic_Latino	101	114	2017.01.11	39422	1_hiv_negative	botswana	unknown	34	male	2014-10-12	182	NA	62	NA	18.7175	NA	NA	none	none	none	none	none	0	0	NA	NA	563	NA	NA	NA	NA	NA	NA	NA	NA	NA	NA	NA	NA	NA	NA	NA	NA	NA	0
WT23295.0022.0251.2016.11.13	WT23295.0022.0251.2016.11.13	WT23295	Black_AA	Not_Hispanic_Latino	22	251	2016.11.13	78656	1_hiv_negative	botswana	unknown	38	male	2014-11-12	181	NA	97	NA	29.6084	NA	NA	none	none	none	none	none	0	0	NA	NA	1918	NA	NA	NA	NA	NA	NA	NA	NA	NA	NA	NA	NA	NA	NA	NA	NA	NA	0
WT24900.0152.0150.2017.01.11	WT24900.0152.0150.2017.01.11	WT24900	Black_AA	Not_Hispanic_Latino	152	150	2017.01.11	26488	1_hiv_negative	botswana	unknown	36	male	2014-12-12	177	NA	75	NA	23.9395	NA	NA	none	none	none	none	none	0	0	NA	NA	1131	NA	NA	NA	NA	NA	NA	NA	NA	NA	NA	NA	NA	NA	NA	NA	NA	NA	0
WT24916.0044.0281.2017.01.11	WT24916.0044.0281.2017.01.11	WT24916	Black_AA	Not_Hispanic_Latino	44	281	2017.01.11	85933	1_hiv_negative	botswana	female	30	female	2014-12-12	157	NA	67	NA	27.1816	NA	NA	none	none	none	none	none	0	0	NA	NA	1228	NA	NA	NA	NA	NA	NA	NA	NA	NA	NA	NA	NA	NA	NA	NA	NA	NA	0
WT24922.0093.0468.2017.04.06	WT24922.0093.0468.2017.04.06	WT24922	Black_AA	Not_Hispanic_Latino	93	468	2017.04.06	142670	1_hiv_negative	botswana	female	42	female	2014-12-12	169	NA	67	NA	23.4586	NA	NA	none	none	none	none	none	0	0	NA	NA	1230	NA	NA	NA	NA	NA	NA	NA	NA	NA	NA	NA	NA	NA	NA	NA	NA	NA	0
WT24944.0124.0159.2017.01.11	WT24944.0124.0159.2017.01.11	WT24944	Black_AA	Not_Hispanic_Latino	124	159	2017.01.11	39665	1_hiv_negative	botswana	unknown	39	male	12/15/14	172	NA	66	NA	22.3094	NA	NA	none	none	none	none	none	0	0	1095.4	0.264	743	1256.24	NA	NA	NA	NA	NA	NA	NA	NA	NA	NA	NA	NA	NA	NA	NA	NA	0
WT24950.0033.0267.2017.01.11	WT24950.0033.0267.2017.01.11	WT24950	Black_AA	Not_Hispanic_Latino	33	267	2017.01.11	72173	1_hiv_negative	botswana	female	33	female	12/15/14	151	NA	51	NA	22.3674	NA	NA	none	none	none	none	none	0	0	671.583	1.4	833	315.488	NA	NA	NA	NA	NA	NA	NA	NA	NA	NA	NA	NA	NA	NA	NA	NA	0
WT24966.0142.0318.2017.01.11	WT24966.0142.0318.2017.01.11	WT24966	Black_AA	Not_Hispanic_Latino	142	318	2017.01.11	37209	1_hiv_negative	botswana	female	38	female	12/15/14	161	NA	53	NA	20.4467	NA	NA	none	none	none	none	none	0	0	1508.34	0.458	892	718.03	NA	NA	NA	NA	NA	NA	NA	NA	NA	NA	NA	NA	NA	NA	NA	NA	0
WT27396.0121.0130.2017.01.11	WT27396.0121.0130.2017.01.11	WT27396	Black_AA	Not_Hispanic_Latino	121	130	2017.01.11	30125	1_hiv_negative	botswana	female	46	female	12/16/14	158	NA	55	NA	22.0317	NA	NA	none	none	none	none	none	0	0	1185.43	0.383	447	866.31	NA	NA	NA	NA	NA	NA	NA	NA	NA	NA	NA	NA	NA	NA	NA	NA	0
WT27407.0156.0154.2017.01.11	WT27407.0156.0154.2017.01.11	WT27407	Black_AA	Not_Hispanic_Latino	156	154	2017.01.11	27476	1_hiv_negative	botswana	unknown	47	male	12/16/14	179	NA	59	NA	18.4139	NA	NA	none	none	none	none	none	0	0	NA	NA	639	NA	NA	NA	NA	NA	NA	NA	NA	NA	NA	NA	NA	NA	NA	NA	NA	NA	0
WT27441.0129.0137.2017.01.11	WT27441.0129.0137.2017.01.11	WT27441	Black_AA	Not_Hispanic_Latino	129	137	2017.01.11	27969	1_hiv_negative	botswana	female	38	female	12/16/14	168	NA	87	NA	30.8248	NA	NA	none	none	none	none	none	0	0	NA	NA	732	NA	NA	NA	NA	NA	NA	NA	NA	NA	NA	NA	NA	NA	NA	NA	NA	NA	0
WT27518.0050.0457.2016.11.13	WT27518.0050.0457.2016.11.13	WT27518	Black_AA	Not_Hispanic_Latino	50	457	2016.11.13	32662	1_hiv_negative	botswana	female	38	female	12/16/14	158	NA	53	NA	21.2306	NA	NA	none	none	none	none	none	0	0	1289.52	0.466	740	693.374	NA	NA	NA	NA	NA	NA	NA	NA	NA	NA	NA	NA	NA	NA	NA	NA	0
WT27607.0039.0422.2016.11.13	WT27607.0039.0422.2016.11.13	WT27607	Black_AA	Not_Hispanic_Latino	39	422	2016.11.13	73549	2_suppressed	botswana	nonMSM	35	female	12/17/14	155	NA	76	NA	31.6337	696	250	NRTI_NRTI_NNRTI	FTC_TFV_EFV	FTC_TDF_EFV	NRTI_NRTI_NNRTI	NRTI_NRTI_NNRTI	2109	5.77808	1338.88	0.57	1078	5868.88	NA	NA	NA	NA	NA	NA	NA	NA	NA	NA	NA	NA	NA	NA	NA	NA	0
WT30335.0134.0140.2017.01.11	WT30335.0134.0140.2017.01.11	WT30335	Black_AA	Not_Hispanic_Latino	134	140	2017.01.11	87246	1_hiv_negative	botswana	female	42	female	12/19/14	165	NA	80	NA	29.3848	NA	NA	none	none	none	none	none	0	0	868.556	0.533	3475	1858.99	NA	NA	NA	NA	NA	NA	NA	NA	NA	NA	NA	NA	NA	NA	NA	NA	0
WT30341.0012.0243.2016.11.13	WT30341.0012.0243.2016.11.13	WT30341	Black_AA	Not_Hispanic_Latino	12	243	2016.11.13	60099	1_hiv_negative	botswana	unknown	39	male	12/19/14	165	NA	65	NA	23.8751	NA	NA	none	none	none	none	none	0	0	754.172	0.381	5483	503.158	NA	NA	NA	NA	NA	NA	NA	NA	NA	NA	NA	NA	NA	NA	NA	NA	0
WT30357.0049.0274.2017.01.11	WT30357.0049.0274.2017.01.11	WT30357	Black_AA	Not_Hispanic_Latino	49	274	2017.01.11	46317	1_hiv_negative	botswana	female	35	female	12/19/14	163	NA	62	NA	23.3355	NA	NA	none	none	none	none	none	0	0	818.258	0.381	5107	3094.83	NA	NA	NA	NA	NA	NA	NA	NA	NA	NA	NA	NA	NA	NA	NA	NA	0
WT30818.0107.0118.2017.01.11	WT30818.0107.0118.2017.01.11	WT30818	Black_AA	Not_Hispanic_Latino	107	118	2017.01.11	40642	1_hiv_negative	botswana	female	42	female	12/18/14	165	NA	52	NA	19.1001	NA	NA	none	none	none	none	none	0	0	774.797	0.316	566	841.321	NA	NA	NA	NA	NA	NA	NA	NA	NA	NA	NA	NA	NA	NA	NA	NA	0
WT30824.0147.0145.2017.01.11	WT30824.0147.0145.2017.01.11	WT30824	Black_AA	Not_Hispanic_Latino	147	145	2017.01.11	44096	1_hiv_negative	botswana	female	35	female	12/18/14	155	NA	65	NA	27.0552	NA	NA	none	none	none	none	none	0	0	980.802	1.47	1874	2099.05	NA	NA	NA	NA	NA	NA	NA	NA	NA	NA	NA	NA	NA	NA	NA	NA	0
WT30830.0052.0275.2017.01.11	WT30830.0052.0275.2017.01.11	WT30830	Black_AA	Not_Hispanic_Latino	52	275	2017.01.11	43040	1_hiv_negative	botswana	female	45	female	12/18/14	155	NA	54	NA	22.4766	NA	NA	none	none	none	none	none	0	0	1039.85	0.459	898	770.272	NA	NA	NA	NA	NA	NA	NA	NA	NA	NA	NA	NA	NA	NA	NA	NA	0
WT30868.0042.0449.2016.11.13	WT30868.0042.0449.2016.11.13	WT30868	Black_AA	Not_Hispanic_Latino	42	449	2016.11.13	107356	1_hiv_negative	botswana	unknown	39	male	12/18/14	180	NA	62	NA	19.1358	NA	NA	none	none	none	none	none	0	0	3200	0.968	3680	3436.76	NA	NA	NA	NA	NA	NA	NA	NA	NA	NA	NA	NA	NA	NA	NA	NA	0
WT30880.0069.0292.2016.11.13	WT30880.0069.0292.2016.11.13	WT30880	Black_AA	Not_Hispanic_Latino	69	292	2016.11.13	98595	1_hiv_negative	botswana	unknown	38	male	12/18/14	162	NA	42	NA	16.0037	NA	NA	none	none	none	none	none	0	0	835.91	0.513	831	1100.08	NA	NA	NA	NA	NA	NA	NA	NA	NA	NA	NA	NA	NA	NA	NA	NA	0
WT34347.0181.0219.2016.11.13	WT34347.0181.0219.2016.11.13	WT34347	Black_AA	Not_Hispanic_Latino	181	219	2016.11.13	107234	1_hiv_negative	botswana	unknown	37	male	2014-12-01	173	NA	69	NA	23.0546	NA	NA	none	none	none	none	none	0	0	1413.8	0.634	1366	798.772	NA	NA	NA	NA	NA	NA	NA	NA	NA	NA	NA	NA	NA	NA	NA	NA	0
WT34353.0120.0129.2017.01.11	WT34353.0120.0129.2017.01.11	WT34353	Black_AA	Not_Hispanic_Latino	120	129	2017.01.11	41672	1_hiv_negative	botswana	unknown	42	male	2014-12-01	170	NA	45	NA	15.5709	NA	NA	none	none	none	none	none	0	0	1155.78	0.429	1270	1878.62	NA	NA	NA	NA	NA	NA	NA	NA	NA	NA	NA	NA	NA	NA	NA	NA	0
WT37711.0068.0291.2016.11.13	WT37711.0068.0291.2016.11.13	WT37711	Black_AA	Not_Hispanic_Latino	68	291	2016.11.13	205188	2_suppressed	botswana	nonMSM	34	female	2015-08-01	169	NA	59	NA	20.6575	683	117	NRTI_NRTI_NNRTI	3TC_ZDV_NVP	3TC_ZDV_NVP	NRTI_NRTI_NNRTI	NRTI_NRTI_NNRTI	3100	8.49315	NA	NA	638	NA	NA	NA	NA	NA	NA	NA	NA	NA	NA	NA	NA	NA	NA	NA	NA	NA	0
WT40033.0133.0139.2017.01.11	WT40033.0133.0139.2017.01.11	WT40033	Black_AA	Not_Hispanic_Latino	133	139	2017.01.11	19975	1_hiv_negative	botswana	unknown	35	male	1/13/15	166	NA	52	NA	18.8707	NA	NA	none	none	none	none	none	0	0	1099.91	0.41	810	1482.38	NA	NA	NA	NA	NA	NA	NA	NA	NA	NA	NA	NA	NA	NA	NA	NA	0
WT40049.0148.0146.2017.01.11	WT40049.0148.0146.2017.01.11	WT40049	Black_AA	Not_Hispanic_Latino	148	146	2017.01.11	70022	1_hiv_negative	botswana	unknown	37	male	1/13/15	177	NA	70	NA	22.3435	NA	NA	none	none	none	none	none	0	0	2291.54	0.283	838	2148.01	NA	NA	NA	NA	NA	NA	NA	NA	NA	NA	NA	NA	NA	NA	NA	NA	0
WT40083.0038.0271.2017.01.11	WT40083.0038.0271.2017.01.11	WT40083	Black_AA	Not_Hispanic_Latino	38	271	2017.01.11	30284	1_hiv_negative	botswana	unknown	39	male	1/13/15	176	NA	85	NA	27.4406	NA	NA	none	none	none	none	none	0	0	1182.33	0.576	756	3089.74	NA	NA	NA	NA	NA	NA	NA	NA	NA	NA	NA	NA	NA	NA	NA	NA	0
WT40516.0122.0131.2017.01.11	WT40516.0122.0131.2017.01.11	WT40516	Black_AA	Not_Hispanic_Latino	122	131	2017.01.11	72252	2_suppressed	botswana	nonMSM	38	male	1/14/15	166	NA	55	NA	19.9594	373	40	NRTI_NRTI_NNRTI	FTC_TFV_NVP	FTC_TDF_NVP	NRTI_NRTI_NNRTI	NRTI_NRTI_NNRTI	2518	6.89863	2424.03	0.286	2179	9274.28	NA	NA	NA	NA	NA	NA	NA	NA	NA	NA	NA	NA	NA	NA	NA	NA	0
WT41865.0089.0097.2017.01.11	WT41865.0089.0097.2017.01.11	WT41865	Black_AA	Not_Hispanic_Latino	89	97	2017.01.11	29456	1_hiv_negative	botswana	unknown	43	male	1/15/15	167	NA	78	NA	27.968	NA	NA	none	none	none	none	none	0	0	1294.34	0.566	2186	1018.01	NA	NA	NA	NA	NA	NA	NA	NA	NA	NA	NA	NA	NA	NA	NA	NA	0
WT41910.0095.0108.2017.01.11	WT41910.0095.0108.2017.01.11	WT41910	Black_AA	Not_Hispanic_Latino	95	108	2017.01.11	42766	1_hiv_negative	botswana	female	40	female	1/15/15	155	NA	69	NA	28.7201	NA	NA	none	none	none	none	none	0	0	1087.9	1.3	1413	1969.06	NA	NA	NA	NA	NA	NA	NA	NA	NA	NA	NA	NA	NA	NA	NA	NA	0
WT42069.0154.0152.2017.01.11	WT42069.0154.0152.2017.01.11	WT42069	Black_AA	Not_Hispanic_Latino	154	152	2017.01.11	29451	1_hiv_negative	botswana	unknown	35	male	1/16/15	168	NA	60	NA	21.2585	NA	NA	none	none	none	none	none	0	0	867.187	0.345	1531	1168.62	NA	NA	NA	NA	NA	NA	NA	NA	NA	NA	NA	NA	NA	NA	NA	NA	0
WT42192.0131.0354.2016.11.13	WT42192.0131.0354.2016.11.13	WT42192	Black_AA	Not_Hispanic_Latino	131	354	2016.11.13	52224	1_hiv_negative	botswana	unknown	42	male	1/16/15	171	NA	85	NA	29.0688	NA	NA	none	none	none	none	none	0	0	992.322	0.477	3111	612.235	NA	NA	NA	NA	NA	NA	NA	NA	NA	NA	NA	NA	NA	NA	NA	NA	0
WT42336.0160.0122.2017.02.01	WT42336.0160.0122.2017.02.01	WT42336	Black_AA	Not_Hispanic_Latino	160	122	2017.02.01	18101	1_hiv_negative	botswana	unknown	44	male	1/16/15	173	NA	53	NA	17.7086	NA	NA	none	none	none	none	none	0	0	744.909	0.332	3243	1375.06	NA	NA	NA	NA	NA	NA	NA	NA	NA	NA	NA	NA	NA	NA	NA	NA	0
WT43352.0087.0447.2017.01.11	WT43352.0087.0447.2017.01.11	WT43352	Black_AA	Not_Hispanic_Latino	87	447	2017.01.11	11747	1_hiv_negative	botswana	female	39	female	1/19/15	161	NA	75	NA	28.9341	NA	NA	none	none	none	none	none	0	0	1003.9	1.95	3065	1035.14	NA	NA	NA	NA	NA	NA	NA	NA	NA	NA	NA	NA	NA	NA	NA	NA	0
WT43368.0118.0127.2017.01.11	WT43368.0118.0127.2017.01.11	WT43368	Black_AA	Not_Hispanic_Latino	118	127	2017.01.11	56257	1_hiv_negative	botswana	unknown	42	male	1/19/15	165	NA	77	NA	28.2828	NA	NA	none	none	none	none	none	0	0	962.196	0.254	2968	1233.4	NA	NA	NA	NA	NA	NA	NA	NA	NA	NA	NA	NA	NA	NA	NA	NA	0
WT43374.0048.0273.2017.01.11	WT43374.0048.0273.2017.01.11	WT43374	Black_AA	Not_Hispanic_Latino	48	273	2017.01.11	68078	1_hiv_negative	botswana	unknown	40	male	1/19/15	175	NA	80	NA	26.1224	NA	NA	none	none	none	none	none	0	0	1375.68	0.37	1899	660.123	NA	NA	NA	NA	NA	NA	NA	NA	NA	NA	NA	NA	NA	NA	NA	NA	0
WT44245.0081.0337.2017.01.11	WT44245.0081.0337.2017.01.11	WT44245	Black_AA	Not_Hispanic_Latino	81	337	2017.01.11	64381	1_hiv_negative	botswana	female	42	female	1/21/15	161	NA	80	NA	30.863	NA	NA	none	none	none	none	none	0	0	1125.6	0.616	718	2369.76	NA	NA	NA	NA	NA	NA	NA	NA	NA	NA	NA	NA	NA	NA	NA	NA	0
WT44601.0082.0445.2017.01.11	WT44601.0082.0445.2017.01.11	WT44601	Black_AA	Not_Hispanic_Latino	82	445	2017.01.11	50469	1_hiv_negative	botswana	female	40	female	1/20/15	170	NA	84	NA	29.0657	NA	NA	none	none	none	none	none	0	0	NA	NA	1366	NA	NA	NA	NA	NA	NA	NA	NA	NA	NA	NA	NA	NA	NA	NA	NA	NA	0
WT44762.0130.0138.2017.01.11	WT44762.0130.0138.2017.01.11	WT44762	Black_AA	Not_Hispanic_Latino	130	138	2017.01.11	126866	1_hiv_negative	botswana	female	42	female	1/20/14	159	NA	81	NA	32.0399	NA	NA	none	none	none	none	none	0	0	893.79	0.618	1864	1205.58	NA	NA	NA	NA	NA	NA	NA	NA	NA	NA	NA	NA	NA	NA	NA	NA	0
WT44778.0158.0120.2017.02.01	WT44778.0158.0120.2017.02.01	WT44778	Black_AA	Not_Hispanic_Latino	158	120	2017.02.01	115616	1_hiv_negative	botswana	unknown	49	male	1/20/15	170	NA	69	NA	23.8754	NA	NA	none	none	none	none	none	0	0	1160.73	0.24	1476	2172.95	NA	NA	NA	NA	NA	NA	NA	NA	NA	NA	NA	NA	NA	NA	NA	NA	0
WT47297.0173.0105.2017.01.11	WT47297.0173.0105.2017.01.11	WT47297	Black_AA	Not_Hispanic_Latino	173	105	2017.01.11	26439	1_hiv_negative	botswana	female	40	female	1/23/15	165	NA	62	NA	22.7732	NA	NA	none	none	none	none	none	0	0	1022.82	2.35	2815	949.16	NA	NA	NA	NA	NA	NA	NA	NA	NA	NA	NA	NA	NA	NA	NA	NA	0
WT47308.0004.0387.2016.11.13	WT47308.0004.0387.2016.11.13	WT47308	Black_AA	Not_Hispanic_Latino	4	387	2016.11.13	46944	1_hiv_negative	botswana	female	40	female	1/23/15	167	NA	75	NA	26.8923	NA	NA	none	none	none	none	none	0	0	1336.38	0.736	2738	1033.04	NA	NA	NA	NA	NA	NA	NA	NA	NA	NA	NA	NA	NA	NA	NA	NA	0
WT48435.0099.0112.2017.01.11	WT48435.0099.0112.2017.01.11	WT48435	Black_AA	Not_Hispanic_Latino	99	112	2017.01.11	51322	1_hiv_negative	botswana	female	50	female	1/27/15	167	NA	87	NA	31.1951	NA	NA	none	none	none	none	none	0	0	846.072	0.496	3154	1063.31	NA	NA	NA	NA	NA	NA	NA	NA	NA	NA	NA	NA	NA	NA	NA	NA	0
WT48441.0112.0121.2017.01.11	WT48441.0112.0121.2017.01.11	WT48441	Black_AA	Not_Hispanic_Latino	112	121	2017.01.11	35213	1_hiv_negative	botswana	female	48	female	1/27/15	167	NA	77	NA	27.6095	NA	NA	none	none	none	none	none	0	0	1184.16	0.768	6505	1496.81	NA	NA	NA	NA	NA	NA	NA	NA	NA	NA	NA	NA	NA	NA	NA	NA	0
WT48457.0060.0441.2017.01.11	WT48457.0060.0441.2017.01.11	WT48457	Black_AA	Not_Hispanic_Latino	60	441	2017.01.11	64557	1_hiv_negative	botswana	female	48	female	1/27/15	157	NA	84	NA	34.0785	NA	NA	none	none	none	none	none	0	0	1630.09	0.782	5251	638.33	NA	NA	NA	NA	NA	NA	NA	NA	NA	NA	NA	NA	NA	NA	NA	NA	0
WT48491.0146.0144.2017.01.11	WT48491.0146.0144.2017.01.11	WT48491	Black_AA	Not_Hispanic_Latino	146	144	2017.01.11	25142	1_hiv_negative	botswana	female	50	female	1/26/15	166	NA	72	NA	26.1286	NA	NA	none	none	none	none	none	0	0	1012.04	0.441	1933	491.604	NA	NA	NA	NA	NA	NA	NA	NA	NA	NA	NA	NA	NA	NA	NA	NA	0
WT48502.0106.0117.2017.01.11	WT48502.0106.0117.2017.01.11	WT48502	Black_AA	Not_Hispanic_Latino	106	117	2017.01.11	69555	1_hiv_negative	botswana	female	44	female	1/26/15	157	NA	42	NA	17.0392	NA	NA	none	none	none	none	none	0	0	835.91	0.298	1259	505.3	NA	NA	NA	NA	NA	NA	NA	NA	NA	NA	NA	NA	NA	NA	NA	NA	0
WT50842.0187.0376.2017.01.11	WT50842.0187.0376.2017.01.11	WT50842	Black_AA	Not_Hispanic_Latino	187	376	2017.01.11	22351	2_suppressed	botswana	nonMSM	36	female	1/30/15	159	NA	80	NA	31.6443	636	226	NRTI_NRTI_PI	FTC_TFV_LPV_RTV	FTC_TDF_LPV_RTV	NRTI_NRTI_PI_R	NRTI_NRTI_PI_BO	989	2.70959	1075.95	0.321	1571	2959.89	NA	NA	NA	NA	NA	NA	NA	NA	NA	NA	NA	NA	NA	NA	NA	NA	0
WT50858.0128.0136.2017.01.11	WT50858.0128.0136.2017.01.11	WT50858	Black_AA	Not_Hispanic_Latino	128	136	2017.01.11	45051	2_suppressed	botswana	nonMSM	38	male	1/30/15	172	NA	63	NA	21.2953	694	111	NRTI_NRTI_NNRTI	3TC_ZDV_EFV	3TC_ZDV_EFV	NRTI_NRTI_NNRTI	NRTI_NRTI_NNRTI	3763	10.3096	1326.63	0.243	1498	1278.16	NA	NA	NA	NA	NA	NA	NA	NA	NA	NA	NA	NA	NA	NA	NA	NA	0
WY74094.0079.0324.2017.01.11	WY74094.0079.0324.2017.01.11	WY74094	Black_AA	Not_Hispanic_Latino	79	324	2017.01.11	72300	4_unsuppressed	botswana	nonMSM	34	female	2015-10-03	160	NA	79	NA	30.8594	211	NA	none	none	none	none	none	0	0	1149.53	1.59	1551	2053.87	NA	NA	NA	NA	NA	NA	NA	NA	NA	NA	NA	NA	NA	NA	NA	NA	0
WY74105.0151.0149.2017.01.11	WY74105.0151.0149.2017.01.11	WY74105	Black_AA	Not_Hispanic_Latino	151	149	2017.01.11	64350	4_unsuppressed	botswana	nonMSM	37	female	2015-10-03	161	NA	52	NA	20.061	121	NA	none	none	none	none	none	0	0	1632.1	0.483	1163	2274.18	NA	NA	NA	NA	NA	NA	NA	NA	NA	NA	NA	NA	NA	NA	NA	NA	0
WY74777.0073.0444.2017.01.11	WY74777.0073.0444.2017.01.11	WY74777	Black_AA	Not_Hispanic_Latino	73	444	2017.01.11	39069	4_unsuppressed	botswana	nonMSM	46	female	2015-09-03	160	NA	56	NA	21.875	285	NA	none	none	none	none	none	0	0	1523.77	0.44	1216	2792.51	NA	NA	NA	NA	NA	NA	NA	NA	NA	NA	NA	NA	NA	NA	NA	NA	0
WY74799.0176.0369.2017.01.11	WY74799.0176.0369.2017.01.11	WY74799	Black_AA	Not_Hispanic_Latino	176	369	2017.01.11	39268	4_unsuppressed	botswana	nonMSM	45	female	2015-12-03	159	NA	70	NA	27.6888	307	NA	none	none	none	none	none	0	0	NA	NA	1335	NA	NA	NA	NA	NA	NA	NA	NA	NA	NA	NA	NA	NA	NA	NA	NA	NA	0
WY75915.0114.0123.2017.01.11	WY75915.0114.0123.2017.01.11	WY75915	Black_AA	Not_Hispanic_Latino	114	123	2017.01.11	30848	4_unsuppressed	botswana	nonMSM	38	male	2015-11-03	183	NA	64	NA	19.1108	105	NA	none	none	none	none	none	0	0	NA	NA	NA	NA	NA	NA	NA	NA	NA	NA	NA	NA	NA	NA	NA	NA	NA	NA	NA	NA	0
WY75959.0191.0379.2017.01.11	WY75959.0191.0379.2017.01.11	WY75959	Black_AA	Not_Hispanic_Latino	191	379	2017.01.11	38911	4_unsuppressed	botswana	nonMSM	38	male	2015-11-03	176	NA	58	NA	18.7242	7	NA	none	none	none	none	none	0	0	NA	NA	2452	NA	NA	NA	NA	NA	NA	NA	NA	NA	NA	NA	NA	NA	NA	NA	NA	NA	0
WY75971.0062.0443.2017.01.11	WY75971.0062.0443.2017.01.11	WY75971	Black_AA	Not_Hispanic_Latino	62	443	2017.01.11	57889	4_unsuppressed	botswana	nonMSM	31	male	2015-11-03	166	NA	47	NA	17.0562	310	NA	none	none	none	none	none	0	0	NA	NA	NA	NA	NA	NA	NA	NA	NA	NA	NA	NA	NA	NA	NA	NA	NA	NA	NA	NA	0
WY76486.0162.0344.2017.01.11	WY76486.0162.0344.2017.01.11	WY76486	Black_AA	Not_Hispanic_Latino	162	344	2017.01.11	54555	4_unsuppressed	botswana	nonMSM	37	male	3/13/15	173	NA	72	NA	24.0569	531	NA	none	none	none	none	none	0	0	1589	0.364	1958	1697.99	NA	NA	NA	NA	NA	NA	NA	NA	NA	NA	NA	NA	NA	NA	NA	NA	0
WY76492.0067.0290.2016.11.13	WY76492.0067.0290.2016.11.13	WY76492	Black_AA	Not_Hispanic_Latino	67	290	2016.11.13	182611	4_unsuppressed	botswana	nonMSM	33	female	3/13/15	165	NA	67	NA	24.6097	568	NA	none	none	none	none	none	0	0	1245.87	0.456	1129	650.438	NA	NA	NA	NA	NA	NA	NA	NA	NA	NA	NA	NA	NA	NA	NA	NA	0
WY78062.0019.0248.2016.11.13	WY78062.0019.0248.2016.11.13	WY78062	Black_AA	Not_Hispanic_Latino	19	248	2016.11.13	80046	1_hiv_negative	botswana	unknown	35	male	3/16/15	175	NA	73	NA	23.8367	NA	NA	none	none	none	none	none	0	0	1301.17	0.258	1380	1449.73	NA	NA	NA	NA	NA	NA	NA	NA	NA	NA	NA	NA	NA	NA	NA	NA	0
WY78078.0161.0343.2017.01.11	WY78078.0161.0343.2017.01.11	WY78078	Black_AA	Not_Hispanic_Latino	161	343	2017.01.11	27034	1_hiv_negative	botswana	unknown	35	male	3/17/15	162	NA	64	NA	24.3865	NA	NA	none	none	none	none	none	0	0	1125.38	0.258	728	1523.42	NA	NA	NA	NA	NA	NA	NA	NA	NA	NA	NA	NA	NA	NA	NA	NA	0
WY78084.0061.0442.2017.01.11	WY78084.0061.0442.2017.01.11	WY78084	Black_AA	Not_Hispanic_Latino	61	442	2017.01.11	17332	1_hiv_negative	botswana	unknown	35	male	3/16/15	179	NA	86	NA	26.8406	NA	NA	none	none	none	none	none	0	0	NA	NA	952	NA	NA	NA	NA	NA	NA	NA	NA	NA	NA	NA	NA	NA	NA	NA	NA	NA	0
WY78567.0119.0128.2017.01.11	WY78567.0119.0128.2017.01.11	WY78567	Black_AA	Not_Hispanic_Latino	119	128	2017.01.11	28135	1_hiv_negative	botswana	female	33	female	3/13/15	164	NA	96	NA	35.693	NA	NA	none	none	none	none	none	0	0	1363.67	1.37	1716	1104.92	NA	NA	NA	NA	NA	NA	NA	NA	NA	NA	NA	NA	NA	NA	NA	NA	0
WY79216.0040.0272.2017.01.11	WY79216.0040.0272.2017.01.11	WY79216	Black_AA	Not_Hispanic_Latino	40	272	2017.01.11	51184	1_hiv_negative	botswana	unknown	31	male	3/17/15	175	NA	53	NA	17.3061	NA	NA	none	none	none	none	none	0	0	1293.52	0.243	875	1234.82	NA	NA	NA	NA	NA	NA	NA	NA	NA	NA	NA	NA	NA	NA	NA	NA	0
WY79222.0056.0439.2017.01.11	WY79222.0056.0439.2017.01.11	WY79222	Black_AA	Not_Hispanic_Latino	56	439	2017.01.11	31210	4_unsuppressed	botswana	nonMSM	38	female	3/17/15	156	NA	41	NA	16.8475	565	NA	none	none	none	none	none	0	0	1623.48	0.364	949	3826.93	NA	NA	NA	NA	NA	NA	NA	NA	NA	NA	NA	NA	NA	NA	NA	NA	0
WY79238.0108.0331.2016.11.13	WY79238.0108.0331.2016.11.13	WY79238	Black_AA	Not_Hispanic_Latino	108	331	2016.11.13	33302	1_hiv_negative	botswana	unknown	41	male	3/17/15	167	NA	52	NA	18.6453	NA	NA	none	none	none	none	none	0	0	942.69	0.2	870	1327.75	NA	NA	NA	NA	NA	NA	NA	NA	NA	NA	NA	NA	NA	NA	NA	NA	0
WY79244.0105.0328.2016.11.13	WY79244.0105.0328.2016.11.13	WY79244	Black_AA	Not_Hispanic_Latino	105	328	2016.11.13	13668	2_suppressed	botswana	nonMSM	30	female	3/17/15	163	NA	53	NA	19.9481	287	55	NRTI_NRTI_NNRTI	FTC_TFV_EFV	FTC_TDF_EFV	NRTI_NRTI_NNRTI	NRTI_NRTI_NNRTI	509	1.39452	1113.95	0.483	1131	2321.94	NA	NA	NA	NA	NA	NA	NA	NA	NA	NA	NA	NA	NA	NA	NA	NA	0
WY79266.0113.0157.2017.01.11	WY79266.0113.0157.2017.01.11	WY79266	Black_AA	Not_Hispanic_Latino	113	157	2017.01.11	56141	1_hiv_negative	botswana	female	33	female	3/17/15	159	NA	47	NA	18.591	NA	NA	none	none	none	none	none	0	0	965.555	1.03	1423	1732.67	NA	NA	NA	NA	NA	NA	NA	NA	NA	NA	NA	NA	NA	NA	NA	NA	0
WY79272.0177.0370.2017.01.11	WY79272.0177.0370.2017.01.11	WY79272	Black_AA	Not_Hispanic_Latino	177	370	2017.01.11	47729	4_unsuppressed	botswana	nonMSM	34	female	3/17/15	169	NA	121	NA	42.3655	255	NA	none	none	none	none	none	0	0	1597.58	1.46	2233	1539.26	NA	NA	NA	NA	NA	NA	NA	NA	NA	NA	NA	NA	NA	NA	NA	NA	0
WY80257.0027.0277.2017.01.11	WY80257.0027.0277.2017.01.11	WY80257	Black_AA	Not_Hispanic_Latino	27	277	2017.01.11	61869	1_hiv_negative	botswana	female	32	female	3/18/15	154	NA	71	NA	29.9376	NA	NA	none	none	none	none	none	0	0	564.048	0.57	NA	859.092	NA	NA	NA	NA	NA	NA	NA	NA	NA	NA	NA	NA	NA	NA	NA	NA	0
WY80318.0103.0326.2016.11.13	WY80318.0103.0326.2016.11.13	WY80318	Black_AA	Not_Hispanic_Latino	103	326	2016.11.13	77390	4_unsuppressed	botswana	nonMSM	42	female	3/19/15	157	NA	46	NA	18.662	26	NA	none	none	none	none	none	0	0	2162.31	2.19	1859	925.444	NA	NA	NA	NA	NA	NA	NA	NA	NA	NA	NA	NA	NA	NA	NA	NA	0
WY80324.0137.0287.2017.01.11	WY80324.0137.0287.2017.01.11	WY80324	Black_AA	Not_Hispanic_Latino	137	287	2017.01.11	45859	1_hiv_negative	botswana	unknown	32	male	3/19/15	169	NA	59	NA	20.6575	NA	NA	none	none	none	none	none	0	0	1963.11	0.273	1485	721.418	NA	NA	NA	NA	NA	NA	NA	NA	NA	NA	NA	NA	NA	NA	NA	NA	0
WY81156.0104.0116.2017.01.11	WY81156.0104.0116.2017.01.11	WY81156	Black_AA	Not_Hispanic_Latino	104	116	2017.01.11	54990	1_hiv_negative	botswana	unknown	30	male	3/19/15	174	NA	51	NA	16.845	NA	NA	none	none	none	none	none	0	0	1496.07	0.344	921	3855.91	NA	NA	NA	NA	NA	NA	NA	NA	NA	NA	NA	NA	NA	NA	NA	NA	0
WY81162.0169.0362.2017.01.11	WY81162.0169.0362.2017.01.11	WY81162	Black_AA	Not_Hispanic_Latino	169	362	2017.01.11	79576	1_hiv_negative	botswana	female	35	female	3/19/15	166	NA	97	NA	35.201	NA	NA	none	none	none	none	none	0	0	1212.57	0.513	1790	690.854	NA	NA	NA	NA	NA	NA	NA	NA	NA	NA	NA	NA	NA	NA	NA	NA	0
WY81184.0045.0436.2017.01.11	WY81184.0045.0436.2017.01.11	WY81184	Black_AA	Not_Hispanic_Latino	45	436	2017.01.11	40415	1_hiv_negative	botswana	unknown	35	male	3/19/15	169	NA	77	NA	26.9598	NA	NA	none	none	none	none	none	0	0	1092.22	0.367	1073	1180.23	NA	NA	NA	NA	NA	NA	NA	NA	NA	NA	NA	NA	NA	NA	NA	NA	0
WY82116.0188.0226.2016.11.13	WY82116.0188.0226.2016.11.13	WY82116	Black_AA	Not_Hispanic_Latino	188	226	2016.11.13	86172	4_unsuppressed	botswana	nonMSM	30	male	3/23/15	189	NA	80	NA	22.3958	240	NA	none	none	none	none	none	0	0	1635.63	0.246	1306	1313.92	NA	NA	NA	NA	NA	NA	NA	NA	NA	NA	NA	NA	NA	NA	NA	NA	0
XE13926.0025.0214.2017.01.11	XE13926.0025.0214.2017.01.11	XE13926	Black_AA	Not_Hispanic_Latino	25	214	2017.01.11	27706	4_unsuppressed	botswana	nonMSM	38	female	3/24/15	145	NA	65	NA	30.9156	273	NA	none	none	none	none	none	0	0	1544.72	0.689	1452	2478.78	NA	NA	NA	NA	NA	NA	NA	NA	NA	NA	NA	NA	NA	NA	NA	NA	0
XE13948.0192.0380.2017.01.11	XE13948.0192.0380.2017.01.11	XE13948	Black_AA	Not_Hispanic_Latino	192	380	2017.01.11	50898	4_unsuppressed	botswana	nonMSM	34	female	3/24/15	165	NA	63	NA	23.1405	977	NA	none	none	none	none	none	0	0	2021.64	1.59	2662	1315.68	NA	NA	NA	NA	NA	NA	NA	NA	NA	NA	NA	NA	NA	NA	NA	NA	0
XE13960.0150.0148.2017.01.11	XE13960.0150.0148.2017.01.11	XE13960	Black_AA	Not_Hispanic_Latino	150	148	2017.01.11	30022	4_unsuppressed	botswana	nonMSM	36	female	3/24/15	162	NA	56	NA	21.3382	386	NA	none	none	none	none	none	0	0	1448.18	0.399	1571	1635.03	NA	NA	NA	NA	NA	NA	NA	NA	NA	NA	NA	NA	NA	NA	NA	NA	0
XE15574.0065.0288.2016.11.13	XE15574.0065.0288.2016.11.13	XE15574	Black_AA	Not_Hispanic_Latino	65	288	2016.11.13	268060	4_unsuppressed	botswana	nonMSM	34	male	3/26/15	181	NA	89	NA	27.1664	344	NA	none	none	none	none	none	0	0	925.374	0.396	1884	1812.51	NA	NA	NA	NA	NA	NA	NA	NA	NA	NA	NA	NA	NA	NA	NA	NA	0
XE15596.0149.0147.2017.01.11	XE15596.0149.0147.2017.01.11	XE15596	Black_AA	Not_Hispanic_Latino	149	147	2017.01.11	54883	4_unsuppressed	botswana	nonMSM	37	male	3/26/15	171	NA	76	NA	25.9909	382	NA	none	none	none	none	none	0	0	NA	NA	1886	NA	NA	NA	NA	NA	NA	NA	NA	NA	NA	NA	NA	NA	NA	NA	NA	NA	0
XE17300.0083.0339.2017.01.11	XE17300.0083.0339.2017.01.11	XE17300	Black_AA	Not_Hispanic_Latino	83	339	2017.01.11	83440	4_unsuppressed	botswana	nonMSM	45	female	3/25/15	154	NA	54	NA	22.7694	620	NA	none	none	none	none	none	0	0	1102.27	0.33	1020	441.693	NA	NA	NA	NA	NA	NA	NA	NA	NA	NA	NA	NA	NA	NA	NA	NA	1
XE17833.0092.0100.2017.02.01	XE17833.0092.0100.2017.02.01	XE17833	Black_AA	Not_Hispanic_Latino	92	100	2017.02.01	10220	4_unsuppressed	botswana	nonMSM	33	female	3/27/15	164	NA	57	NA	21.1927	454	NA	none	none	none	none	none	0	0	1380.18	0.197	775	5508.2	NA	NA	NA	NA	NA	NA	NA	NA	NA	NA	NA	NA	NA	NA	NA	NA	0
XE17922.0179.0217.2016.11.13	XE17922.0179.0217.2016.11.13	XE17922	Black_AA	Not_Hispanic_Latino	179	217	2016.11.13	109275	1_hiv_negative	botswana	female	34	female	3/27/15	146	NA	47	NA	22.0492	NA	NA	none	none	none	none	none	0	0	1197.58	0.861	1096	1050.16	NA	NA	NA	NA	NA	NA	NA	NA	NA	NA	NA	NA	NA	NA	NA	NA	0
XE17938.0014.0245.2016.11.13	XE17938.0014.0245.2016.11.13	XE17938	Black_AA	Not_Hispanic_Latino	14	245	2016.11.13	77433	1_hiv_negative	botswana	unknown	35	male	3/27/15	179	NA	88	NA	27.4648	NA	NA	none	none	none	none	none	0	0	1052	0.494	1224	383.29	NA	NA	NA	NA	NA	NA	NA	NA	NA	NA	NA	NA	NA	NA	NA	NA	0
XE18326.0084.0307.2016.11.13	XE18326.0084.0307.2016.11.13	XE18326	Black_AA	Not_Hispanic_Latino	84	307	2016.11.13	73642	4_unsuppressed	botswana	nonMSM	36	female	3/30/15	155	NA	62	NA	25.8065	406	NA	none	none	none	none	none	0	0	1130.89	0.968	1976	1089.99	NA	NA	NA	NA	NA	NA	NA	NA	NA	NA	NA	NA	NA	NA	NA	NA	0
XE21060.0015.0266.2017.01.11	XE21060.0015.0266.2017.01.11	XE21060	Black_AA	Not_Hispanic_Latino	15	266	2017.01.11	39324	4_unsuppressed	botswana	nonMSM	42	male	3/31/15	174	NA	60	NA	19.8177	126	NA	none	none	none	none	none	0	0	3200	7.34	1995	6299.81	NA	NA	NA	NA	NA	NA	NA	NA	NA	NA	NA	NA	NA	NA	NA	NA	0
XE21076.0182.0372.2017.01.11	XE21076.0182.0372.2017.01.11	XE21076	Black_AA	Not_Hispanic_Latino	182	372	2017.01.11	36266	4_unsuppressed	botswana	nonMSM	50	male	3/31/15	180	NA	74	NA	22.8395	63	NA	none	none	none	none	none	0	0	2105.87	0.813	2376	1508.17	NA	NA	NA	NA	NA	NA	NA	NA	NA	NA	NA	NA	NA	NA	NA	NA	0
XE21082.0186.0375.2017.01.11	XE21082.0186.0375.2017.01.11	XE21082	Black_AA	Not_Hispanic_Latino	186	375	2017.01.11	22155	4_unsuppressed	botswana	nonMSM	32	male	3/31/15	167	NA	50	NA	17.9282	253	NA	none	none	none	none	none	0	0	2643.05	6.59	2657	1500.6	NA	NA	NA	NA	NA	NA	NA	NA	NA	NA	NA	NA	NA	NA	NA	NA	0
XE21098.0115.0158.2017.01.11	XE21098.0115.0158.2017.01.11	XE21098	Black_AA	Not_Hispanic_Latino	115	158	2017.01.11	64372	4_unsuppressed	botswana	nonMSM	39	male	3/31/15	172	NA	58	NA	19.6052	5	NA	none	none	none	none	none	0	0	2948.57	19.9	2037	637.689	NA	NA	NA	NA	NA	NA	NA	NA	NA	NA	NA	NA	NA	NA	NA	NA	0
XE21109.0018.0247.2016.11.13	XE21109.0018.0247.2016.11.13	XE21109	Black_AA	Not_Hispanic_Latino	18	247	2016.11.13	127748	4_unsuppressed	botswana	nonMSM	44	male	3/31/15	163	NA	53	NA	19.9481	368	NA	none	none	none	none	none	0	0	1160.47	1.31	2316	1342.57	NA	NA	NA	NA	NA	NA	NA	NA	NA	NA	NA	NA	NA	NA	NA	NA	0
XE22892.0171.0364.2017.01.11	XE22892.0171.0364.2017.01.11	XE22892	Black_AA	Not_Hispanic_Latino	171	364	2017.01.11	69209	4_unsuppressed	botswana	nonMSM	33	female	2015-01-04	158	NA	71	NA	28.441	642	NA	none	none	none	none	none	0	0	1401.06	0.266	1395	2130.11	NA	NA	NA	NA	NA	NA	NA	NA	NA	NA	NA	NA	NA	NA	NA	NA	0
XE22903.0043.0125.2017.02.01	XE22903.0043.0125.2017.02.01	XE22903	Black_AA	Not_Hispanic_Latino	43	125	2017.02.01	135787	4_unsuppressed	botswana	nonMSM	34	female	2015-01-04	151	NA	46	NA	20.1746	145	NA	none	none	none	none	none	0	0	1575.85	0.514	2005	1312.91	NA	NA	NA	NA	NA	NA	NA	NA	NA	NA	NA	NA	NA	NA	NA	NA	0
XE22953.0096.0109.2017.01.11	XE22953.0096.0109.2017.01.11	XE22953	Black_AA	Not_Hispanic_Latino	96	109	2017.01.11	71284	4_unsuppressed	botswana	nonMSM	35	male	2015-01-04	166	NA	61	NA	22.1367	378	NA	none	none	none	none	none	0	0	1230.54	0.339	817	2675.62	NA	NA	NA	NA	NA	NA	NA	NA	NA	NA	NA	NA	NA	NA	NA	NA	0
XE27236.0054.0284.2017.01.11	XE27236.0054.0284.2017.01.11	XE27236	Black_AA	Not_Hispanic_Latino	54	284	2017.01.11	115651	4_unsuppressed	botswana	nonMSM	46	male	2015-07-04	165	NA	50	NA	18.3655	158	NA	none	none	none	none	none	0	0	NA	NA	2744	NA	NA	NA	NA	NA	NA	NA	NA	NA	NA	NA	NA	NA	NA	NA	NA	NA	0
XE27414.0059.0286.2017.01.11	XE27414.0059.0286.2017.01.11	XE27414	Black_AA	Not_Hispanic_Latino	59	286	2017.01.11	56371	4_unsuppressed	botswana	nonMSM	40	male	2015-09-04	166	NA	55	NA	19.9594	594	NA	none	none	none	none	none	0	0	1571.9	0.399	1424	2906.61	NA	NA	NA	NA	NA	NA	NA	NA	NA	NA	NA	NA	NA	NA	NA	NA	0
XE28157.0013.0244.2016.11.13	XE28157.0013.0244.2016.11.13	XE28157	Black_AA	Not_Hispanic_Latino	13	244	2016.11.13	97682	4_unsuppressed	botswana	nonMSM	34	female	2015-09-04	166	NA	61	NA	22.1367	111	NA	none	none	none	none	none	0	0	2317.08	5.54	577	2352.85	NA	NA	NA	NA	NA	NA	NA	NA	NA	NA	NA	NA	NA	NA	NA	NA	0
XE28163.0194.0127.2017.02.01	XE28163.0194.0127.2017.02.01	XE28163	Black_AA	Not_Hispanic_Latino	194	127	2017.02.01	84938	4_unsuppressed	botswana	nonMSM	45	female	2015-09-04	161	NA	49	NA	18.9036	140	NA	none	none	none	none	none	0	0	1660.08	1.56	2101	2673.83	NA	NA	NA	NA	NA	NA	NA	NA	NA	NA	NA	NA	NA	NA	NA	NA	0
XE28202.0028.0278.2017.01.11	XE28202.0028.0278.2017.01.11	XE28202	Black_AA	Not_Hispanic_Latino	28	278	2017.01.11	56606	4_unsuppressed	botswana	nonMSM	50	male	2015-09-04	169	NA	74	NA	25.9095	835	NA	none	none	none	none	none	0	0	1774.16	0.307	308	678.734	NA	NA	NA	NA	NA	NA	NA	NA	NA	NA	NA	NA	NA	NA	NA	NA	0
XE28274.0051.0458.2016.11.13	XE28274.0051.0458.2016.11.13	XE28274	Black_AA	Not_Hispanic_Latino	51	458	2016.11.13	21731	4_unsuppressed	botswana	nonMSM	35	female	2015-10-04	162	NA	60	NA	22.8624	719	NA	none	none	none	none	none	0	0	1691.42	0.575	2165	2576.71	NA	NA	NA	NA	NA	NA	NA	NA	NA	NA	NA	NA	NA	NA	NA	NA	0
XE29167.0135.0141.2017.01.11	XE29167.0135.0141.2017.01.11	XE29167	Black_AA	Not_Hispanic_Latino	135	141	2017.01.11	74149	4_unsuppressed	botswana	nonMSM	43	female	2015-10-04	166	NA	107	NA	38.83	746	NA	none	none	none	none	none	0	0	1544.72	0.518	743	555.154	NA	NA	NA	NA	NA	NA	NA	NA	NA	NA	NA	NA	NA	NA	NA	NA	0
XE29173.0008.0240.2016.11.13	XE29173.0008.0240.2016.11.13	XE29173	Black_AA	Not_Hispanic_Latino	8	240	2016.11.13	114698	4_unsuppressed	botswana	nonMSM	32	male	4/13/15	182	NA	100	NA	30.1896	436	NA	none	none	none	none	none	0	0	1372.24	0.26	425	1227.9	NA	NA	NA	NA	NA	NA	NA	NA	NA	NA	NA	NA	NA	NA	NA	NA	0
XE29812.0132.0355.2016.11.13	XE29812.0132.0355.2016.11.13	XE29812	Black_AA	Not_Hispanic_Latino	132	355	2016.11.13	146344	4_unsuppressed	botswana	nonMSM	30	female	2015-10-04	157	NA	64	NA	25.9645	442	NA	none	none	none	none	none	0	0	1184.16	0.544	1628	1552.66	NA	NA	NA	NA	NA	NA	NA	NA	NA	NA	NA	NA	NA	NA	NA	NA	0
XE30225.0020.0212.2017.01.11	XE30225.0020.0212.2017.01.11	XE30225	Black_AA	Not_Hispanic_Latino	20	212	2017.01.11	29321	4_unsuppressed	botswana	nonMSM	32	male	4/13/15	182	NA	100	NA	30.1896	436	NA	none	none	none	none	none	0	0	1372.24	0.26	425	1227.9	NA	NA	NA	NA	NA	NA	NA	NA	NA	NA	NA	NA	NA	NA	NA	NA	0
XE31552.0011.0211.2017.01.11	XE31552.0011.0211.2017.01.11	XE31552	Black_AA	Not_Hispanic_Latino	11	211	2017.01.11	34626	4_unsuppressed	botswana	nonMSM	40	female	4/14/15	163	NA	58	NA	21.83	568	NA	none	none	none	none	none	0	0	1464.61	0.393	2340	2753.73	NA	NA	NA	NA	NA	NA	NA	NA	NA	NA	NA	NA	NA	NA	NA	NA	0
XE33372.0021.0427.2016.11.13	XE33372.0021.0427.2016.11.13	XE33372	Black_AA	Not_Hispanic_Latino	21	427	2016.11.13	115815	2_suppressed	botswana	nonMSM	40	female	4/21/15	158	NA	73	NA	29.2421	1288	92	NRTI_NRTI_NNRTI	FTC_TFV_EFV	FTC_TDF_EFV	NRTI_NRTI_NNRTI	NRTI_NRTI_NNRTI	3599	9.86027	2259.17	0.76	1842	7115.69	NA	NA	NA	NA	NA	NA	NA	NA	NA	NA	NA	NA	NA	NA	NA	NA	0
XE33411.0143.0319.2017.01.11	XE33411.0143.0319.2017.01.11	XE33411	Black_AA	Not_Hispanic_Latino	143	319	2017.01.11	42692	4_unsuppressed	botswana	nonMSM	34	male	4/16/15	177	NA	61	NA	19.4708	361	NA	none	none	none	none	none	0	0	1602.75	0.39	1389	1555.08	NA	NA	NA	NA	NA	NA	NA	NA	NA	NA	NA	NA	NA	NA	NA	NA	0
XE36174.0063.0470.2016.11.13	XE36174.0063.0470.2016.11.13	XE36174	Black_AA	Not_Hispanic_Latino	63	470	2016.11.13	92123	2_suppressed	botswana	nonMSM	45	female	4/21/15	174	NA	68	NA	22.46	425	74	NRTI_NRTI_NNRTI	3TC_ZDV_NVP	3TC_ZDV_NVP	NRTI_NRTI_NNRTI	NRTI_NRTI_NNRTI	4263	11.6795	1583.86	0.672	878	2426.28	NA	NA	NA	NA	NA	NA	NA	NA	NA	NA	NA	NA	NA	NA	NA	NA	0
XE36257.0175.0156.2017.01.11	XE36257.0175.0156.2017.01.11	XE36257	Black_AA	Not_Hispanic_Latino	175	156	2017.01.11	51047	2_suppressed	botswana	unknown	41	male	4/21/15	176	NA	56	NA	18.0785	898	198	NRTI_NRTI_NNRTI	3TC_ZDV_EFV	3TC_ZDV_EFV	NRTI_NRTI_NNRTI	NRTI_NRTI_NNRTI	4114	11.2712	1768.72	0.286	817	765.58	NA	NA	NA	NA	NA	NA	NA	NA	NA	NA	NA	NA	NA	NA	NA	NA	0
XE36952.0091.0099.2017.01.11	XE36952.0091.0099.2017.01.11	XE36952	Black_AA	Not_Hispanic_Latino	91	99	2017.01.11	10943	2_suppressed	botswana	female	36	female	4/22/15	166	NA	76	NA	27.5802	1011	162	NRTI_NRTI_PI	FTC_TFV_LPV_RTV	FTC_TDF_LPV_RTV	NRTI_NRTI_PI_R	NRTI_NRTI_PI_BO	3297	9.03288	NA	NA	1815	NA	NA	NA	NA	NA	NA	NA	NA	NA	NA	NA	NA	NA	NA	NA	NA	NA	0
XE36996.0009.0210.2017.01.11	XE36996.0009.0210.2017.01.11	XE36996	Black_AA	Not_Hispanic_Latino	9	210	2017.01.11	55734	2_suppressed	botswana	nonMSM	46	female	4/22/15	168	NA	57	NA	20.1956	762	90	NRTI_NRTI_NNRTI	FTC_TFV_EFV	FTC_TDF_EFV	NRTI_NRTI_NNRTI	NRTI_NRTI_NNRTI	4613	12.6384	2857.86	1.15	1741	5228.73	NA	NA	NA	NA	NA	NA	NA	NA	NA	NA	NA	NA	NA	NA	NA	NA	0
XE37001.0030.0413.2016.11.13	XE37001.0030.0413.2016.11.13	XE37001	Black_AA	Not_Hispanic_Latino	30	413	2016.11.13	62974	2_suppressed	botswana	nonMSM	38	female	4/22/15	174	NA	82	NA	27.0842	826	177	NRTI_NRTI_NNRTI	3TC_ZDV_NVP	3TC_ZDV_NVP	NRTI_NRTI_NNRTI	NRTI_NRTI_NNRTI	3415	9.35616	1910.86	0.578	1117	1172.43	NA	NA	NA	NA	NA	NA	NA	NA	NA	NA	NA	NA	NA	NA	NA	NA	0
XE38944.0167.0360.2017.01.11	XE38944.0167.0360.2017.01.11	XE38944	Black_AA	Not_Hispanic_Latino	167	360	2017.01.11	28552	2_suppressed	botswana	nonMSM	39	female	4/23/15	168	NA	74	NA	26.2188	427	127	NRTI_NRTI_NNRTI	3TC_ZDV_NVP	3TC_ZDV_NVP	NRTI_NRTI_NNRTI	NRTI_NRTI_NNRTI	3725	10.2055	1582.15	0.235	1164	560.614	NA	NA	NA	NA	NA	NA	NA	NA	NA	NA	NA	NA	NA	NA	NA	NA	0
XE38950.0140.0316.2017.01.11	XE38950.0140.0316.2017.01.11	XE38950	Black_AA	Not_Hispanic_Latino	140	316	2017.01.11	43604	2_suppressed	botswana	nonMSM	44	female	4/23/15	165	NA	65	NA	23.8751	835	16	NRTI_NRTI_PI	FTC_TFV_LPV_RTV	FTC_TDF_LPV_RTV	NRTI_NRTI_PI_R	NRTI_NRTI_PI_BO	4081	11.1808	2181.81	0.609	1530	4378.04	NA	NA	NA	NA	NA	NA	NA	NA	NA	NA	NA	NA	NA	NA	NA	NA	0
XE38966.0034.0268.2017.01.11	XE38966.0034.0268.2017.01.11	XE38966	Black_AA	Not_Hispanic_Latino	34	268	2017.01.11	73495	2_suppressed	botswana	nonMSM	45	female	4/23/15	160	NA	64	NA	25	450	133	NRTI_NRTI_NNRTI	FTC_TFV_NVP	FTC_TDF_NVP	NRTI_NRTI_NNRTI	NRTI_NRTI_NNRTI	4146	11.3589	1603.83	0.432	1256	8066.36	NA	NA	NA	NA	NA	NA	NA	NA	NA	NA	NA	NA	NA	NA	NA	NA	0
XE38972.0178.0371.2017.01.11	XE38972.0178.0371.2017.01.11	XE38972	Black_AA	Not_Hispanic_Latino	178	371	2017.01.11	36049	2_suppressed	botswana	nonMSM	46	male	4/23/15	165	NA	76	NA	27.9155	547	155	NRTI_NRTI_NNRTI	3TC_ZDV_NVP	3TC_ZDV_NVP	NRTI_NRTI_NNRTI	NRTI_NRTI_NNRTI	3096	8.48219	1294.51	0.413	1670	1169.46	NA	NA	NA	NA	NA	NA	NA	NA	NA	NA	NA	NA	NA	NA	NA	NA	0
XE38988.0110.0119.2017.01.11	XE38988.0110.0119.2017.01.11	XE38988	Black_AA	Not_Hispanic_Latino	110	119	2017.01.11	49992	2_suppressed	botswana	nonMSM	39	male	4/23/15	171	NA	60	NA	20.5191	560	237	NRTI_NRTI_NNRTI	FTC_TFV_EFV	FTC_TDF_EFV	NRTI_NRTI_NNRTI	NRTI_NRTI_NNRTI	1478	4.04932	1143.27	0.281	1308	9466.08	NA	NA	NA	NA	NA	NA	NA	NA	NA	NA	NA	NA	NA	NA	NA	NA	0
XE38994.0185.0374.2017.01.11	XE38994.0185.0374.2017.01.11	XE38994	Black_AA	Not_Hispanic_Latino	185	374	2017.01.11	24083	2_suppressed	botswana	nonMSM	45	male	4/23/15	169	NA	43	NA	15.0555	264	16	NRTI_NRTI_NNRTI	3TC_ZDV_EFV	3TC_ZDV_EFV	NRTI_NRTI_NNRTI	NRTI_NRTI_NNRTI	4284	11.737	1526.18	0.55	1808	1128.75	NA	NA	NA	NA	NA	NA	NA	NA	NA	NA	NA	NA	NA	NA	NA	NA	0
XE39009.0029.0412.2016.11.13	XE39009.0029.0412.2016.11.13	XE39009	Black_AA	Not_Hispanic_Latino	29	412	2016.11.13	45021	2_suppressed	botswana	nonMSM	47	female	4/23/15	160	NA	71	NA	27.7344	411	180	NRTI_NRTI_NNRTI	FTC_TFV_NVP	FTC_TDF_NVP	NRTI_NRTI_NNRTI	NRTI_NRTI_NNRTI	3045	8.34247	1893.95	0.748	1361	3978.35	NA	NA	NA	NA	NA	NA	NA	NA	NA	NA	NA	NA	NA	NA	NA	NA	0
XE39532.0017.0400.2016.11.13	XE39532.0017.0400.2016.11.13	XE39532	Black_AA	Not_Hispanic_Latino	17	400	2016.11.13	251745	2_suppressed	botswana	nonMSM	41	female	4/24/15	166	NA	71	NA	25.7657	604	42	NRTI_NRTI_NNRTI	FTC_TFV_NVP	FTC_TDF_NVP	NRTI_NRTI_NNRTI	NRTI_NRTI_NNRTI	3528	9.66575	1632.16	0.901	990	4075.38	NA	NA	NA	NA	NA	NA	NA	NA	NA	NA	NA	NA	NA	NA	NA	NA	1
XE39554.0041.0448.2016.11.13	XE39554.0041.0448.2016.11.13	XE39554	Black_AA	Not_Hispanic_Latino	41	448	2016.11.13	62658	2_suppressed	botswana	nonMSM	40	female	4/24/15	160	NA	52	NA	20.3125	662	212	NRTI_NRTI_PI	FTC_TFV_LPV_RTV	FTC_TDF_LPV_RTV	NRTI_NRTI_PI_R	NRTI_NRTI_PI_BO	2360	6.46575	1304.4	0.31	714	2911.47	NA	NA	NA	NA	NA	NA	NA	NA	NA	NA	NA	NA	NA	NA	NA	NA	0
XE40684.0024.0213.2017.01.11	XE40684.0024.0213.2017.01.11	XE40684	Black_AA	Not_Hispanic_Latino	24	213	2017.01.11	36526	2_suppressed	botswana	nonMSM	49	male	4/27/15	174	NA	62	NA	20.4783	313	74	NRTI_NRTI_NNRTI	3TC_ZDV_EFV	3TC_ZDV_EFV	NRTI_NRTI_NNRTI	NRTI_NRTI_NNRTI	3787	10.3753	1537.97	0.47	980	1472.2	NA	NA	NA	NA	NA	NA	NA	NA	NA	NA	NA	NA	NA	NA	NA	NA	0
XE40690.0172.0365.2017.01.11	XE40690.0172.0365.2017.01.11	XE40690	Black_AA	Not_Hispanic_Latino	172	365	2017.01.11	54774	2_suppressed	botswana	nonMSM	32	male	4/27/15	172	NA	87	NA	29.4078	936	99	NRTI_NRTI_NNRTI	3TC_ZDV_EFV	3TC_ZDV_EFV	NRTI_NRTI_NNRTI	NRTI_NRTI_NNRTI	4326	11.8521	1504.4	0.447	345	1148.6	NA	NA	NA	NA	NA	NA	NA	NA	NA	NA	NA	NA	NA	NA	NA	NA	0
XE40701.0163.0103.2017.01.11	XE40701.0163.0103.2017.01.11	XE40701	Black_AA	Not_Hispanic_Latino	163	103	2017.01.11	54427	2_suppressed	botswana	nonMSM	48	male	4/27/15	186	NA	83	NA	23.9912	198	80	NRTI_NRTI_NNRTI	3TC_ZDV_NVP	3TC_ZDV_NVP	NRTI_NRTI_NNRTI	NRTI_NRTI_NNRTI	3273	8.96712	1265.75	0.338	347	1314.78	NA	NA	NA	NA	NA	NA	NA	NA	NA	NA	NA	NA	NA	NA	NA	NA	0
XE40717.0010.0265.2017.01.11	XE40717.0010.0265.2017.01.11	XE40717	Black_AA	Not_Hispanic_Latino	10	265	2017.01.11	56326	2_suppressed	botswana	nonMSM	35	male	4/27/15	188	NA	68	NA	19.2395	347	219	NRTI_NRTI_NNRTI	FTC_TFV_EFV	FTC_TDF_EFV	NRTI_NRTI_NNRTI	NRTI_NRTI_NNRTI	2468	6.76164	1734.27	0.413	2543	3379.57	NA	NA	NA	NA	NA	NA	NA	NA	NA	NA	NA	NA	NA	NA	NA	NA	0
XE40723.0001.0384.2016.11.13	XE40723.0001.0384.2016.11.13	XE40723	Black_AA	Not_Hispanic_Latino	1	384	2016.11.13	58879	2_suppressed	botswana	nonMSM	40	female	4/27/15	166	NA	86	NA	31.2092	1010	272	NRTI_NRTI_PI	3TC_ZDV_LPV_RTV	3TC_ZDV_LPV_RTV	NRTI_NRTI_PI_R	NRTI_NRTI_PI_BO	2649	7.25753	1426.05	0.443	846	2705.99	NA	NA	NA	NA	NA	NA	NA	NA	NA	NA	NA	NA	NA	NA	NA	NA	0
XE40739.0086.0309.2016.11.13	XE40739.0086.0309.2016.11.13	XE40739	Black_AA	Not_Hispanic_Latino	86	309	2016.11.13	35200	2_suppressed	botswana	nonMSM	36	female	4/27/15	147	NA	74	NA	34.245	891	144	NRTI_NRTI_PI	FTC_TFV_LPV_RTV	FTC_TDF_LPV_RTV	NRTI_NRTI_PI_R	NRTI_NRTI_PI_BO	3714	10.1753	1905.21	0.844	741	716.858	NA	NA	NA	NA	NA	NA	NA	NA	NA	NA	NA	NA	NA	NA	NA	NA	0
XE40745.0006.0264.2017.01.11	XE40745.0006.0264.2017.01.11	XE40745	Black_AA	Not_Hispanic_Latino	6	264	2017.01.11	77605	2_suppressed	botswana	nonMSM	38	female	4/27/15	NA	NA	NA	NA	NA	638	203	NRTI_NRTI_PI	FTC_TFV_LPV_RTV	FTC_TDF_LPV_RTV	NRTI_NRTI_PI_R	NRTI_NRTI_PI_BO	1127	3.08767	1624.54	0.586	1109	3655.58	NA	NA	NA	NA	NA	NA	NA	NA	NA	NA	NA	NA	NA	NA	NA	NA	0
XE40751.0088.0096.2017.01.11	XE40751.0088.0096.2017.01.11	XE40751	Black_AA	Not_Hispanic_Latino	88	96	2017.01.11	19380	2_suppressed	botswana	nonMSM	48	female	4/27/15	165	NA	80	NA	29.3848	1208	25	NRTI_NRTI_PI	FTC_TFV_LPV_RTV	FTC_TDF_LPV_RTV	NRTI_NRTI_PI_R	NRTI_NRTI_PI_BO	4326	11.8521	1817.92	0.915	1118	2297.14	NA	NA	NA	NA	NA	NA	NA	NA	NA	NA	NA	NA	NA	NA	NA	NA	0
XE41305.0193.0381.2017.01.11	XE41305.0193.0381.2017.01.11	XE41305	Black_AA	Not_Hispanic_Latino	193	381	2017.01.11	35088	2_suppressed	botswana	nonMSM	38	male	4/28/15	174	NA	65	NA	21.4692	305	86	NRTI_NRTI_NNRTI	3TC_ZDV_EFV	3TC_ZDV_EFV	NRTI_NRTI_NNRTI	NRTI_NRTI_NNRTI	4226	11.5781	2011.96	0.39	1189	1391.68	NA	NA	NA	NA	NA	NA	NA	NA	NA	NA	NA	NA	NA	NA	NA	NA	0
XE41311.0138.0314.2017.01.11	XE41311.0138.0314.2017.01.11	XE41311	Black_AA	Not_Hispanic_Latino	138	314	2017.01.11	62784	2_suppressed	botswana	nonMSM	37	female	4/28/15	158	NA	48	NA	19.2277	930	184	NRTI_NRTI_PI	3TC_ZDV_LPV_RTV	3TC_ZDV_LPV_RTV	NRTI_NRTI_PI_R	NRTI_NRTI_PI_BO	3386	9.27671	1501.07	0.292	475	1889.73	NA	NA	NA	NA	NA	NA	NA	NA	NA	NA	NA	NA	NA	NA	NA	NA	0
XE41327.0085.0446.2017.01.11	XE41327.0085.0446.2017.01.11	XE41327	Black_AA	Not_Hispanic_Latino	85	446	2017.01.11	15268	2_suppressed	botswana	nonMSM	48	male	4/28/15	171	NA	57	NA	19.4932	301	51	2_agent	3TC_LPV_RTV	3TC_LPV_RTV	NRTI_PI_R	NRTI_PI_BO	4673	12.8027	1668.32	0.558	1447	3839.59	NA	NA	NA	NA	NA	NA	NA	NA	NA	NA	NA	NA	NA	NA	NA	NA	0
XE41333.0136.0142.2017.01.11	XE41333.0136.0142.2017.01.11	XE41333	Black_AA	Not_Hispanic_Latino	136	142	2017.01.11	42056	2_suppressed	botswana	nonMSM	41	male	4/28/15	168	NA	68	NA	24.093	715	91	NRTI_NRTI_NNRTI	3TC_ZDV_EFV	3TC_ZDV_EFV	NRTI_NRTI_NNRTI	NRTI_NRTI_NNRTI	2675	7.32877	1616.55	0.401	1751	2336.99	NA	NA	NA	NA	NA	NA	NA	NA	NA	NA	NA	NA	NA	NA	NA	NA	0
XE41349.0168.0361.2017.01.11	XE41349.0168.0361.2017.01.11	XE41349	Black_AA	Not_Hispanic_Latino	168	361	2017.01.11	34958	2_suppressed	botswana	nonMSM	39	female	4/28/15	161	NA	70	NA	27.0051	443	80	NRTI_NRTI_PI	FTC_TFV_NFV_LPV	FTC_TDF_NFV_LPV	NRTI_NRTI_PI_PI	NRTI_NRTI_PI	4400	12.0548	1205.07	0.24	1820	6033.58	NA	NA	NA	NA	NA	NA	NA	NA	NA	NA	NA	NA	NA	NA	NA	NA	0
XE41561.0037.0280.2017.01.11	XE41561.0037.0280.2017.01.11	XE41561	Black_AA	Not_Hispanic_Latino	37	280	2017.01.11	44756	2_suppressed	botswana	nonMSM	38	female	4/29/15	171	NA	81	NA	27.7008	389	32	NRTI_NRTI_PI	FTC_TFV_LPV_RTV	FTC_TDF_LPV_RTV	NRTI_NRTI_PI_R	NRTI_NRTI_PI_BO	3470	9.50685	1703.05	0.325	988	1514.52	NA	NA	NA	NA	NA	NA	NA	NA	NA	NA	NA	NA	NA	NA	NA	NA	0
XE41577.0170.0363.2017.01.11	XE41577.0170.0363.2017.01.11	XE41577	Black_AA	Not_Hispanic_Latino	170	363	2017.01.11	32070	2_suppressed	botswana	nonMSM	37	female	4/29/15	165	NA	77	NA	28.2828	286	34	NRTI_NRTI_NNRTI	3TC_ZDV_NVP	3TC_ZDV_NVP	NRTI_NRTI_NNRTI	NRTI_NRTI_NNRTI	3796	10.4	1435.11	1.34	979	1769.76	NA	NA	NA	NA	NA	NA	NA	NA	NA	NA	NA	NA	NA	NA	NA	NA	0
XE41583.0183.0373.2017.01.11	XE41583.0183.0373.2017.01.11	XE41583	Black_AA	Not_Hispanic_Latino	183	373	2017.01.11	25003	2_suppressed	botswana	nonMSM	36	female	4/29/15	155	NA	69	NA	28.7201	855	187	NRTI_NRTI_NNRTI	FTC_TFV_NVP	FTC_TDF_NVP	NRTI_NRTI_NNRTI	NRTI_NRTI_NNRTI	2337	6.40274	1274.98	0.68	1364	929.836	NA	NA	NA	NA	NA	NA	NA	NA	NA	NA	NA	NA	NA	NA	NA	NA	0
XE41599.0005.0388.2016.11.13	XE41599.0005.0388.2016.11.13	XE41599	Black_AA	Not_Hispanic_Latino	5	388	2016.11.13	68024	2_suppressed	botswana	unknown	39	male	4/29/15	161	NA	59	NA	22.7615	443	76	NRTI_NRTI_NNRTI	3TC_ZDV_EFV	3TC_ZDV_EFV	NRTI_NRTI_NNRTI	NRTI_NRTI_NNRTI	3276	8.97534	1559.98	0.229	1022	1446.64	NA	NA	NA	NA	NA	NA	NA	NA	NA	NA	NA	NA	NA	NA	NA	NA	0
[truncated: 38 more columns]

## Sheet: headings
column_num	column_name	description	boston (n, total n=233)	botswana (n, total n=194)	uganda (n, total n=170)	note
1	X	complete sequencing sample ID	233	194	170
2	SampleID	complete sequencing sample ID	233	194	170
3	subject_id	study subject ID	233	194	170
4	Race	subject race (AmericanIndian_Alaskan, Asian, Black_AA, Varied, White)	233	194	170
5	Ethnicity	subject ethnicity (Hispanic Latino, Not Hispanic Latino)	233	194	170
6	unique_id	unique random ID assigned to each sample isolation	233	194	170
7	primer_used	identification number of reverse (806R) Golay-barcoded primer	233	194	170
8	sequencing_date	date of illumina sequencing	233	194	170
9	read_count	reads produced from illumina sequencing of sample	233	194	170
10	hiv_phenotype	HIV infection status of subject (1_hiv_negative, 2_suppressed, 4_unsuppressed)	233	194	170
11	sample_cohort	geographic cohort of subject (boston, botswana, uganda_2)	233	194	170
12	sexual_orientation	self-reported sexual orientation (MSM, nonMSM, unknown, NA)	233	194	170	Subjects for whom we had questionnaire or HIV risk factor data were classified as MSM if they engaged in MSM behavior, nonMSM if they did not engage in MSM behavior (e.g. MSW, WSW, WSM). Subjects without known sexual behavioral data were classified as "unknown" if male and "female" if female.
13	age	chronological age (years)	233	194	170
14	sex	biological sex (male, female)	233	194	170
15	sample_date	date of sample collection (mm/dd/yy)	233	194	170
16	height_cm	current height in cm	206	193	170
17	height_in	current height in inches	202	0	0
18	weight_kg	current weight in kg	208	193	170
19	weight_lbs	current weight in lbs	201	0	0
20	BMI	calculated BMI from current weight in kg and current height in cm	205	193	170
21	cd4_current	current measured CD4 T-cell count (cells/mm^3)	139	114	90
22	cd4_nadir	lowest historical measured CD4 T-cell count (cells/mm^3), including current measurement	127	73	90
23	current_art_class_consolid2	consolidation of current_art_class_consolid1 (removing all boosters, all meeting 3-drug regimen [NRTIx2, NNRTI/PI/ISTI] named as such, all other named 2_agent)	233	194	170	processed from current_art_class_consolid1, see tab "art_coding" for abbreviations and classes
24	current_art_exact_combine_TFV	current ART exact medications (current_art_class) with TAF and TDF combined into TFV	233	194	170	see tab "art_coding" for abbreviations, processed from current_art_exact_separate_TFV
25	current_art_exact_separate_TFV	current ART exact medications (current_art_class) with TAF and TDF separate	233	194	170	see tab "art_coding" for abbreviations, processed from current_art_class
26	current_art_class	current classes based on exact medications	233	194	170	processed from current_art_exact_combine_TFV, see tab "art_coding" for abbreviations and classes
27	current_art_class_consolid1	consolidation of current_art_class (combining R and C as BO [boosters], removing >1 PI or >2 NRTI, removing boosters when ISTI present, removing CRA)	233	194	170	processed from current_art_class, see tab "art_coding" for abbreviations and classes
28	days_on_art	number of days on ART	216	194	170
29	years_on_art	number of years on ART	216	194	170
30	scd14_ng_ml_uvm	sCD14 measurement from plasma (ng/ml)	226	162	161
31	il6_pg_ml_uvm	IL-6 measurement from plasma (pg/ml)	226	162	161
32	scd163_ng_ml_uvm_bots	sCD163 measurement from plasma (ng/ml)	226	191	161
33	ifabp_pg_ml_uvm	iFABP measurement from plasma (pg/ml)	226	162	161
34	REPsCD14	repeat sCD14 measurement from plasma (ng/ml)	28	0	0
35	REPIL6	repeat IL-6 measurement from plasma (pg/ml)	28	0	0
36	REPCD163	repeat sCD163 measurement from plasma (ng/ml)	28	0	0
37	REPIFABP	repeat iFABP measurement from plasma (pg/ml)	28	0	0
38	partner_gender	Do you have sex with: (men, women, both)	36	0	0	empty means no data was entered
39	rec_anal_2d	Have you had receptive anal intercourse in the past 2 days?	83	0	0	empty means no data was entered
40	rec_anal_2d_prot	How many *protected* instances of receptive anal intercourse have you had in the past 2 days?	83	0	0	empty means no data was entered
41	rec_anal_2d_unprot	How many *unprotected* instances of receptive anal intercourse have you had in the past 2 days?	83	0	0	empty means no data was entered
42	rec_anal_30d	Have you had receptive anal intercourse in the past 30 days?	83	0	0	empty means no data was entered
43	rec_anal_30d_prot	How many *protected* instances of receptive anal intercourse have you had in the past 30 days?	82	0	0	empty means no data was entered
44	rec_anal_30d_unprot	How many *unprotected* instances of receptive anal intercourse have you had in the past 30 days?	80	0	0	empty means no data was entered
45	rectum_insert_2d	Have you inserted anything into your rectum in the past 2 days including fingers, toys, medicines/suppositories, or have you performed an enema/cleansed the inside of your anus using water, saline, or another preparation?	83	0	0	empty means no data was entered
46	rectum_insert_30d	Have you inserted anything into your rectum in the past 30 days including fingers, toys, medicines/suppositories, or have you performed an enema/cleansed the inside of your anus using water, saline, or another preparation?	83	0	0	empty means no data was entered
47	num_sex_partner_2mo	As well as you can remember, how many sexual partners have you had in the past 2 months?	83	0	0	empty means no data was entered
48	num_sex_partner_6mo	As well as you can remember, how many sexual partners have you had in the past 6 months?	83	0	0	empty means no data was entered
49	condom_freq	How often do you use a condom? (always, sometimes, never)	83	0	0	empty means no data was entered
50	dm2_hx	past medical history of diabetes	200	194	170
51	hld_hx	past medical history of hyperlipidemia	200	194	170
52	htn_hx	past medical history of hypertension	200	194	170
53	cvd_hx	past medical history of cardiovascular disease	200	194	170
54	ckd_hx	past medical history of chronic kidney disease	200	194	170
55	cvd_dx	currently meets criteria for diagnosis of cardiovascular disease based on study testing	0	194	170
56	dm2hx_dx	past medical history of diabetes or currently meets criteria for diagnosis of diabetes based on study testing	200	194	170
57	hldhx_dx	past medical history of hyperlipidemia or currently meets criteria for diagnosis of hyperlipidemia based on study testing	200	194	170
58	htnhx_dx	past medical history of hypertension or currently meets criteria for diagnosis of hypertension based on study testing	200	194	170
59	cvdhx_dx	past medical history of cardiovascular disease or currently meets criteria for diagnosis of cardiovascular disease based on study testing	200	194	170	combination of cvd_dx and cvd_hx
60	ever_smoke	ever (former or current) smoker	0	194	170
61	current_smoke	current smoker	0	194	170
62	smoke_cat	classification of smoker (never, former, or current)	0	194	170
63	smoking_years	number of years smoking	0	187	170
64	fram_10yr_risk_lab	Framingham 10-year cardiovascular risk score (calculation including laboratory values, expressed in percent)	0	191	168	as calculated in https://www.ahajournals.org/doi/10.1161/CIRCULATIONAHA.107.699579
65	fram_10yr_risk_nonlab	Framingham 10-year cardiovascular risk score (calculation not including laboratory values, expressed in percent)	0	193	170	as calculated in https://www.ahajournals.org/doi/10.1161/CIRCULATIONAHA.107.699579
66	mean_imt	mean carotid intima-media thickness (mm)	0	194	170
67	total_plaques	number of carotid plaques found on ultrasound	0	194	170
68	any_plaques	whether plaques were found on ultrasound	0	194	170
69	hiv_risk_hetero	HIV risk factor of heterosexual contact	0	194	0	originally hivrisk___1, n = 109
70	hiv_risk_unknown	HIV risk factor of unknown	0	194	0	originally hivrisk___4, n = 5
71	school_level	what level of schooling did you finish?	0	0	163	1 P1­P6; 2 P7; 3 S1­S3; 4 S4; 5 S5; 6 S6; 7 Tertiary/Vocational; 8 University; 9 Postgraduate; 10 No school
72	monthly_income	monthly income in UGX	0	0	151
73	hungry_frequency	how often are you hungry?	0	0	163	1 Often, 2 Sometimes, 3 Seldom, 4 Never
74	electricity	does your home have electricity?	0	0	163	1/0 - T/F
75	toilet	what type of toilet do you have at home?	0	0	163	1 None; 2 Pan/bucket; 3 Uncovered pit latrine; 4 Covered pit latrine; 5 VIP pit latrin; 6 flush toilet; 7 Other
76	walls_material	what are the walls of your house made of?	0	0	163	1 Mud/dirt (wattle); 2 Mud/clay bricks; 3 Cement; 4 Other
77	floor_material	what is the floor of your house made of?	0	0	163	1 Mud/dirt/dung; 2 Mud/dirt with covering; 3 Cement; 4 Vinyl/asphalt strips; 5 Tiles; 6 Other
78	job	What is the main activity or job you do to provide for your family/household ­ either jobs you are paid for or for which you are given other goods or services? Mark one selection	0	0	163	1 Teacher; 2 Student; 3 Technician/artisan (plumber, electrician, welder); 4 Military/police/security; 5 Trucker/driver/conductor; 6 Construction worker; 7 Housekeeper; 8 Health care worker; 9 Farmer (agro/ animal husbandry, etc) or Peasant; 10 Local brew seller/bar or restaurant attendant; 11 Selling goods (direct interaction with customers); 12 Business person (other than selling goods); 13 Gov…
79	job_other	Job other (freetext)	0	0	163
80	water_source	Where do you get water? Mark the primary water source	0	0	163	1 Piped into dwelling; 2 Communal tap; 3 Open tap; 4 Protected well; 5 Protected stream ­ a constant flow of water out of an open pipe, in which the source is underground or protected; 6 Unprotected stream ­ a constant flow of water from an open natural spring without fencing to protect it from animals or children; 7 Stream ­ flowing water without a point source; 8 Public borehole; 9 Other
81	water_source_other	Water source other (freetext)	0	0	163
82	water_distance	Is the nearest source of water in your house?	0	0	163	0 Not in the house (see water_distance_meters for distance); 1 In the house
83	water_distance_meters	How far is the nearest source of water from your house (in meters)?	0	0	163	in meters, 0 if in hosue
84	house_ownership	Do you or a member of your household own a house?	0	0	163	1/0 - T/F
85	land_ownership	Do the members of the household own any land?	0	0	163	1/0 - T/F
86	grow_produce	During a typical month this past year, did anyone in your household grow produce either for consumption by the household or to sell in the market?	0	0	163	1/0 - T/F
87	livestock	Do members of the household own cattle, sheep, goats or other large livestock?	0	0	163	1/0 - T/F
88	tmp_smx_active	Actively taking TMP-SMX?	233	194	170	1/0 - T/F

## Sheet: art_coding
NIH_abbrev	generic_name	class	class_rank	alt_abbrev	notes
NA	no data	no data	0	no data
none	no ART	no ART	0
3TC	lamivudine	NRTI	1
ABC	abacavir	NRTI	1
D4T	stavudine	NRTI	1
DDI	didanosine	NRTI	1
FTC	emtricitabine	NRTI	1
TAF	tenofovir alafenamide	NRTI	1
TDF	tenofovir disoproxil fumarate	NRTI	1
TFV	tenofovir (form unknown)	NRTI	1
ZDV	zidovudine	NRTI	1	AZT
EFV	efavirenz	NNRTI	2
NVP	nevirapine	NNRTI	2	NEV
RPV	rilpivirine	NNRTI	2
ATV	atazanavir	PI	3	ATA
DRV	darunavir	PI	3	DAR
FPV	fosamprenavir	PI	3
LPV	lopinavir	PI	3	LOP
NFV	nelfinavir	PI	3	NEL
SQV	saquinavir	PI	3	SAQ
DTG	dolutegravir	ISTI	4
EVG	elvitegravir	ISTI	4
RAL	raltegravir	ISTI	4
C	cobicistat	C/BOOST	5	COBI
RTV	ritonavir	R/BOOST/PI	5	RIT
MVC	maraviroc	CRA	6
class abbreviation, consolidated	NA	NRTI_NRTI_NNRTI	NA		refers to regimen containing 2 NRTIs and an NNRTI
class abbreviation, consolidated	NA	NRTI_NRTI_PI	NA		refers to regimen containing 2 NRTIs and a PI
class abbreviation, consolidated	NA	NRTI_NRTI_ISTI	NA		refers to regimen containing 2 NRTIs and an ISTI
class abbreviation, consolidated	NA	2_agent	NA		refers to regimen containing only 2 antiviral agents

## Sheet: boston_diet
X	SampleID	subject_id	Race	Ethnicity	hiv_phenotype	sample_cohort	sexual_orientation	age	sex	Calories (Cal)	Calories from fat (Cal)	Total Fat (g)	Saturated Fat (g)	Trans Fat (g)	Cholesterol (mg)	Sodium (mg)	Total Carbs (g)	Dietary fiber (g)	sugars (g)	Protein (g)	Calcium (mg)	Potassium (mg)
105574.boston1.0139.2014.12.08	105574.boston1.0139.2014.12.08	105574	Black_AA	Not_Hispanic_Latino	4_unsuppressed	boston	MSM	47	male	11746	2900	323.06	70.226	0.08	1524	19688	1698.8	78.22	828.82	551.24	2040.8	6301
108777.boston1.0140.2014.12.08	108777.boston1.0140.2014.12.08	108777	White	Not_Hispanic_Latino	2_suppressed	boston	MSM	65	male	38014	15124	1975.5	543.848	48.36	4526	47372	4902.2	459.9	1544.5	1622.98	19792.8	69931.6
112993.boston1.0141.2014.12.08	112993.boston1.0141.2014.12.08	112993	Black_AA	Not_Hispanic_Latino	1_hiv_negative	boston	nonMSM	50	female	46338	21355	2370.44	787.044	0.77	21689	94188	3259.7	242.7	410.1	2852.5	12655.5	43075.9
123656.boston1.0005.2014.12.08	123656.boston1.0005.2014.12.08	123656	White	Not_Hispanic_Latino	1_hiv_negative	boston	nonMSM	22	female	42404	13796	1596.6	572.22	8.88	6360	39834	5504	666.12	2467.12	1998.6	15443.8	70673.2
153724.boston1.0007.2014.12.08	153724.boston1.0007.2014.12.08	153724	White	Not_Hispanic_Latino	4_unsuppressed	boston	nonMSM	53	female	20620	8638	966.14	441.724	0.6	6874	26429	1707.8	165.4	496.6	1280.9	12813.9	48669.7
194317.boston1.0010.2014.12.08	194317.boston1.0010.2014.12.08	194317	Varied	Hispanic_Latino	2_suppressed	boston	nonMSM	41	female	30481	10902	1211.06	528.826	0	7778	35321	2583.2	220	1584.9	2359.72	11600	61169.6
196203.boston1.0011.2014.12.08	196203.boston1.0011.2014.12.08	196203	Black_AA	Not_Hispanic_Latino	4_unsuppressed	boston	MSM	39	male	35134	13122	1532.02	467.642	12.5	6300	42320	3736.6	313.04	1661.24	2007.72	12017.2	60090.6
205120.boston1.0013.2014.12.08	205120.boston1.0013.2014.12.08	205120	Black_AA	Not_Hispanic_Latino	1_hiv_negative	boston	nonMSM	49	male	75926	27646	3072.68	1093.97	8.1	11694	98268	8089.2	588.62	3205.02	4044.7	18971.1	96889.6
211774.boston1.0014.2014.12.08	211774.boston1.0014.2014.12.08	211774	White	Not_Hispanic_Latino	4_unsuppressed	boston	MSM	54	male	38472	12498	1385.94	540.994	0.8	6468	33428	4427.4	454.82	1440.42	2141.84	27135.3	62645
226855.boston.0016.2015.11.25	226855.boston.0016.2015.11.25	226855	White	Not_Hispanic_Latino	1_hiv_negative	boston	nonMSM	55	male	106452	31600	3507.92	1529.92	1.42	13367	96614	14834.1	868.46	10132.5	4302.48	48677	203088
228437.boston1.0017.2014.12.08	228437.boston1.0017.2014.12.08	228437	White	Not_Hispanic_Latino	1_hiv_negative	boston	nonMSM	26	female	45764	16818	1867.28	650.028	2.64	7764	42796	4942	473.62	1878.82	2366.24	13841.6	55264.2
229075.boston.0178.2015.11.25	229075.boston.0178.2015.11.25	229075	Unknown	Not_Hispanic_Latino	1_hiv_negative	boston	nonMSM	23	female	27256	7992	888.78	306.016	0.32	3634	28504	3788.6	478.3	1547.9	1264.12	10750.4	47718.8
229969.boston1.0018.2014.12.08	229969.boston1.0018.2014.12.08	229969	White	Not_Hispanic_Latino	1_hiv_negative	boston	nonMSM	49	male	112135	38310	4464.56	1343.04	38.58	16002	132971	13860.9	1137	5896	5459.1	56154.9	171118
237983.boston1.0019.2014.12.08	237983.boston1.0019.2014.12.08	237983	White	Not_Hispanic_Latino	4_unsuppressed	boston	nonMSM	66	female	48723	14722	1650.16	547.166	4.44	7508	49982	5952	625.22	2550.72	2757.64	11535.5	104486
258085.boston1.0142.2014.12.08	258085.boston1.0142.2014.12.08	258085	Asian	Not_Hispanic_Latino	1_hiv_negative	boston	nonMSM	20	male	29448	6984	853.04	219.544	13.35	1206	15535	4856.5	458.62	1218.62	1001.32	7595	41352.8
315504.boston1.0028.2014.12.08	315504.boston1.0028.2014.12.08	315504	Black_AA	Not_Hispanic_Latino	4_unsuppressed	boston	MSM	57	male	25604	5654	628	204.08	1.82	2658	31132	3925	261.42	2378.02	1163.42	7194.5	63287
365685.boston1.0032.2014.12.08	365685.boston1.0032.2014.12.08	365685	Asian	Not_Hispanic_Latino	4_unsuppressed	boston	MSM	26	male	105241	27571	3202.38	1100.17	20.04	29235	97516	14528.4	1007.8	4233.6	5213.1	48937.8	162604
386576.boston1.0035.2014.12.08	386576.boston1.0035.2014.12.08	386576	Black_AA	Not_Hispanic_Latino	2_suppressed	boston	nonMSM	46	female	47756	16110	1972.02	613.84	30.56	9026	57378	6018.2	508.16	3124.56	2518.76	19446.7	97355.4
389876.boston1.0036.2014.12.08	389876.boston1.0036.2014.12.08	389876	White	Not_Hispanic_Latino	4_unsuppressed	boston	MSM	35	male	66741	23809	2932.48	862.668	45.8	8814	67149	8284.6	762.48	4569.78	3341.28	29116.6	125898
410644.boston1.0125.2014.12.08	410644.boston1.0125.2014.12.08	410644	White	Not_Hispanic_Latino	1_hiv_negative	boston	nonMSM	34	female	28498	5090	725.56	195.316	20.42	1962	24062	5290.8	763.3	1937.7	1090.72	12175.4	55578
410932.boston1.0039.2014.12.08	410932.boston1.0039.2014.12.08	410932	White	Not_Hispanic_Latino	4_unsuppressed	boston	MSM	52	male	21558	3914	446.84	183.684	0.2	568	20930	4365	158.4	3511.8	374.8	6898.8	32900.8
413736.boston1.0126.2014.12.08	413736.boston1.0126.2014.12.08	413736	White	Not_Hispanic_Latino	1_hiv_negative	boston	nonMSM	35	male	4386	2015	807.95	229.635	75.08	459	4290	848.1	318	345.9	589.3	4329.4	11726.6
447537.boston.0170.2015.11.25	447537.boston.0170.2015.11.25	447537	White	Not_Hispanic_Latino	1_hiv_negative	boston	nonMSM	29	male	22844	7164	793.08	309.366	0.28	2086	26122	3272.2	363.04	1228.24	827.46	8378	36032.6
453548.boston1.0045.2014.12.08	453548.boston1.0045.2014.12.08	453548	White	Not_Hispanic_Latino	1_hiv_negative	boston	nonMSM	58	male	59993	18700	2080.98	863.364	2.88	8600	70589	8055.6	573.2	4465.3	2548.98	26281.1	101003
473516.boston1.0047.2014.12.08	473516.boston1.0047.2014.12.08	473516	White	Not_Hispanic_Latino	2_suppressed	boston	MSM	37	male	79722	20058	2905.58	757.276	88.7	4829	77244	13252.6	879.4	8762.6	3065.42	19412.5	118662
481066.boston.0168.2017.03.15	481066.boston.0168.2017.03.15	481066	Black_AA	Not_Hispanic_Latino	1_hiv_negative	boston	nonMSM	36	female	28663	4732	562.32	171.412	5.16	7763	30065	3857.7	334.82	2529.12	2194.32	31869.3	78172.6
498553.boston1.0050.2014.12.08	498553.boston1.0050.2014.12.08	498553	White	Not_Hispanic_Latino	2_suppressed	boston	nonMSM	44	male	85730	22562	2508.16	883.178	2.22	8218	97057	13418.2	754.88	8519.08	2983.68	27619.8	127248
503564.boston.0169.2015.11.25	503564.boston.0169.2015.11.25	503564	White	Not_Hispanic_Latino	1_hiv_negative	boston	nonMSM	53	male	44374	19220	2160.08	506.118	4.3	6938	43707	4451.4	648.28	1298.28	2104	27399.4	72806.3
516980.boston1.0130.2014.12.08	516980.boston1.0130.2014.12.08	516980	Black_AA	Not_Hispanic_Latino	4_unsuppressed	boston	MSM	53	male	1663620	527880	60715.2	19944.7	422.4	201480	1982942	206870	18002.4	87832.4	85839.6	742056	3530484
522458.boston1.0132.2014.12.08	522458.boston1.0132.2014.12.08	522458	White	Not_Hispanic_Latino	1_hiv_negative	boston	nonMSM	62	male	39045	16275	2943	404.25	181.05	1770	37367	6660.5	265.5	2847.5	1620	44296.5	81619.5
527968.boston1.0057.2014.12.08	527968.boston1.0057.2014.12.08	527968	White	Not_Hispanic_Latino	1_hiv_negative	boston	MSM	55	male	47328	14124	1569.68	600.148	0.22	8294	54936	5669.6	665.64	2298.24	2887.72	21781.9	69233.4
529516.boston1.0136.2014.12.08	529516.boston1.0136.2014.12.08	529516	White	Not_Hispanic_Latino	4_unsuppressed	boston	MSM	53	male	59080	19568	2161.06	814.84	0.48	9972	80548	6940.2	925.9	2164.9	3396.1	30120.2	92530.6
529863.boston.0165.2017.04.06	529863.boston.0165.2017.04.06	529863	White	Not_Hispanic_Latino	1_hiv_negative	boston	nonMSM	22	female	58088	20072	2236.4	830.27	0.56	5958	56295	6942.4	670.3	2560.7	2856.2	27700.3	92095.9
534694.boston1.0060.2014.12.08	534694.boston1.0060.2014.12.08	534694	White	Not_Hispanic_Latino	4_unsuppressed	boston	MSM	57	male	92107	34692	4147.54	1370.47	49.6	23486	96936	10455.2	1156.42	3580.12	4866.12	41852.1	129085
561130.boston.0065.2015.11.25	561130.boston.0065.2015.11.25	561130	White	Not_Hispanic_Latino	4_unsuppressed	boston	MSM	53	male	46272	13470	1500.06	653.764	0.68	7794	40052	6274	236.22	4547.62	2255.64	19747.2	56013
588800.boston.0068.2015.11.25	588800.boston.0068.2015.11.25	588800	White	Not_Hispanic_Latino	4_unsuppressed	boston	MSM	66	male	29490	9548	1072	419.51	1.2	7760	25009	3203.6	391.9	768.7	1815.6	15138.1	56539.1
615167.boston1.0074.2014.12.08	615167.boston1.0074.2014.12.08	615167	White	Not_Hispanic_Latino	4_unsuppressed	boston	MSM	44	male	60087	22080	2638.94	832.146	33.3	8338	65643	7450	541.3	3307.2	2687	23372.2	100656
616147.boston1.0075.2014.12.08	616147.boston1.0075.2014.12.08	616147	White	Not_Hispanic_Latino	4_unsuppressed	boston	MSM	48	male	40670	16618	1847.86	619.106	0.22	5210	53052	3833.2	448.3	1112.9	2284.38	17712.8	47147.4
629356.boston.0076.2015.11.25	629356.boston.0076.2015.11.25	629356	Black_AA	Not_Hispanic_Latino	2_suppressed	boston	MSM	48	male	229736	78408	8783.2	2763.27	32.4	30800	301256	26088	2498.4	8964.8	12463.8	83037.2	393219
653425.boston1.0077.2014.12.08	653425.boston1.0077.2014.12.08	653425	White	Not_Hispanic_Latino	1_hiv_negative	boston	nonMSM	26	male	57135	17030	1911.18	853.508	3	10823	74726	6761.2	421.24	3625.14	3364.86	35028.4	94234
666207.boston1.0079.2014.12.08	666207.boston1.0079.2014.12.08	666207	White	Not_Hispanic_Latino	1_hiv_negative	boston	nonMSM	25	female	85058	31315	4248.64	1161.94	122.82	5896	79189	11622.1	1195.1	5066.3	3781.12	55236.1	137527
708968.boston1.0083.2014.12.08	708968.boston1.0083.2014.12.08	708968	White	Not_Hispanic_Latino	1_hiv_negative	boston	nonMSM	22	female	24928	5412	600.4	237.84	0.24	3460	19476	3894	323.3	1675.7	1086.12	10608.6	49357
745577.boston1.0086.2014.12.08	745577.boston1.0086.2014.12.08	745577	Black_AA	Not_Hispanic_Latino	4_unsuppressed	boston	MSM	54	male	23286	6046	690.1	267.368	4.6	4830	26804	3512.6	175.84	2561.24	963.04	7651.9	38230
758572.boston1.0088.2014.12.08	758572.boston1.0088.2014.12.08	758572	White	Not_Hispanic_Latino	1_hiv_negative	boston	nonMSM	24	female	27154	5644	662.06	187.844	5.6	3580	16722	4472.2	385.02	2582.62	1125.24	10322.7	66124.4
765828.boston.0089.2015.11.25	765828.boston.0089.2015.11.25	765828	White	Not_Hispanic_Latino	2_suppressed	boston	MSM	29	male	133640	44377	5274.14	1782.48	55.7	16736	184624	16786.8	1008.68	5224.08	6282.18	72186.8	192761
772512.boston.0090.2015.11.25	772512.boston.0090.2015.11.25	772512	Black_AA	Not_Hispanic_Latino	1_hiv_negative	boston	nonMSM	30	female	98029	20020	2299.68	593.938	12.5	3737	75174	16503.7	1304.9	10476.4	3658.5	63581.7	221980
775609.boston1.0091.2014.12.08	775609.boston1.0091.2014.12.08	775609	White	Not_Hispanic_Latino	1_hiv_negative	boston	MSM	49	male	67472	23586	2701.78	948.266	15.22	11916	81925	8045.6	707.08	3227.08	3259	24793.4	126359
813341.boston1.0095.2014.12.08	813341.boston1.0095.2014.12.08	813341	White	Not_Hispanic_Latino	2_suppressed	boston	MSM	55	male	72794	15180	1685.6	544.8	0.6	5802	39091	11528.6	770.2	5024.4	3082.4	16836.8	89093
819622.boston1.0096.2014.12.08	819622.boston1.0096.2014.12.08	819622	White	Not_Hispanic_Latino	1_hiv_negative	boston	MSM	57	male	114829	27657	3084.16	1056.99	6.28	7744	73622	16796	1096.44	5244.14	5482.36	54814.3	747506
826391.boston.0177.2015.11.25	826391.boston.0177.2015.11.25	826391	White	Not_Hispanic_Latino	1_hiv_negative	boston	nonMSM	22	male	44754	17400	1937.96	734.056	1.3	7440	59180	4491	364.1	1761.5	2369.92	14805	53324.8
842279.boston1.0097.2014.12.08	842279.boston1.0097.2014.12.08	842279	White	Not_Hispanic_Latino	4_unsuppressed	boston	MSM	69	male	42510	13292	1480.54	392.612	1.8	4986	46060	5307.6	499.02	2001.22	2132.44	16914.5	70035.6
847041.boston1.0098.2014.12.08	847041.boston1.0098.2014.12.08	847041	Black_AA	Not_Hispanic_Latino	4_unsuppressed	boston	nonMSM	51	female	141094	46958	5280.96	1656.28	26.22	28080	185892	14378.2	1271	6651.4	9316.8	37057.3	236484
849016.boston.0176.2015.11.25	849016.boston.0176.2015.11.25	849016	Black_AA	Not_Hispanic_Latino	2_suppressed	boston	MSM	52	male	25824	6614	735.6	209.832	5.6	5894	32560	3031	347.96	1323.76	1837.84	13104.3	49102
862898.boston1.0103.2014.12.08	862898.boston1.0103.2014.12.08	862898	Varied	Not_Hispanic_Latino	4_unsuppressed	boston	MSM	35	male	21666	7772	875.16	280.344	0.02	4054	15516	2388.6	218.64	815.64	1141.72	9553	60957
872569.boston.0179.2015.11.25	872569.boston.0179.2015.11.25	872569	White	Not_Hispanic_Latino	1_hiv_negative	boston	nonMSM	23	male	29602	9892	1136.04	348.584	5.88	5398	26750	4111.8	453.62	1337.22	1060.24	13746	44138.8
880160.boston1.0106.2014.12.08	880160.boston1.0106.2014.12.08	880160	White	Not_Hispanic_Latino	1_hiv_negative	boston	nonMSM	29	female	51592	19034	2299.26	774.448	31.4	7226	52083	6101	531.3	2640.9	2563.18	20399	65999
909824.boston.0174.2017.03.15	909824.boston.0174.2017.03.15	909824	White	Not_Hispanic_Latino	1_hiv_negative	boston	MSM	51	male	57438	17990	1997	625.038	2.63	9582	52143	7515.5	949.02	1610.22	2570.72	19785.3	84120.2
930024.Boston.0114.2016.02.14	930024.Boston.0114.2016.02.14	930024	White	Not_Hispanic_Latino	4_unsuppressed	boston	MSM	49	male	21488	7920	954.24	244.184	12.48	6218	20930	2433.6	198	791	1156.28	7012.5	25300.6
953586.boston1.0117.2014.12.08	953586.boston1.0117.2014.12.08	953586	Asian	Not_Hispanic_Latino	1_hiv_negative	boston	nonMSM	21	female	51516	16658	1911.2	677.602	9.3	13302	47272	5486.6	662.24	2122.84	3410.12	22167.6	94898
958793.boston1.0118.2014.12.08	958793.boston1.0118.2014.12.08	958793	White	Hispanic_Latino	4_unsuppressed	boston	MSM	54	male	33416	12246	1645	370.99	45.5	7988	25567	4768.8	609.44	1928.84	1468.36	20752.9	78346.5
966971.boston1.0120.2014.12.08	966971.boston1.0120.2014.12.08	966971	White	Not_Hispanic_Latino	1_hiv_negative	boston	nonMSM	59	male	332464	98449	10990	3446.2	19.92	54256	446270	41379.1	2515.6	18173.3	17848	106252	547535
970489.boston1.0121.2014.12.08	970489.boston1.0121.2014.12.08	970489	White	Not_Hispanic_Latino	4_unsuppressed	boston	MSM	33	male	100797	34512	4133.82	1382.46	49.72	10618	92931	13833.3	1216.7	7393.3	3902.68	45289.9	172626
995725.boston1.0123.2014.12.08	995725.boston1.0123.2014.12.08	995725	White	Not_Hispanic_Latino	2_suppressed	boston	MSM	48	male	156505	49660	5518.12	1997.17	12.7	12050	161883	22041.7	1065.02	10107.4	5127.8	32524.8	167242

## Sheet: botswana_diet
X	SampleID	subject_id	Race	Ethnicity	hiv_phenotype	sample_cohort	sexual_orientation	age	sex	energy	nitrogen	tprotein	plantprot	animalprot	totalfat	carbohydrate	totalsugar	totdietfibre	calcium	iron	magnesium	phosphorus	potassium	sodium	chloride	zinc	copper	chromium	selenium	manganese	vita	carotenoids	thiamine	riboflavin	niacin	vitb6	folate	vitb12	vitc	vitd	vite	vitk	sauratedfa	monounsatu	polyunsatu	singletrans	doubletrans	totaltrans	cholesterol
WM26348.0100.0113.2017.01.11	WM26348.0100.0113.2017.01.11	WM26348	Black_AA	Not_Hispanic_Latino	2_suppressed	botswana	nonMSM	40	male	7310	0.35	36.2	33.4	2.8	13.9	485.2	137.8	14.2	203	6.3	463	718	1246	24430	73	4.63	0.87	1.3	1.3	2797	40	14	1.14	0.29	5.5	0.471	74	0.1	2	0.38	1.92	5.75	2.72	3.59	5.81	0	0	0.08	9
WM26354.0139.0315.2017.01.11	WM26354.0139.0315.2017.01.11	WM26354	Black_AA	Not_Hispanic_Latino	2_suppressed	botswana	nonMSM	40	male	3619	1.02	27.2	17.1	4.4	21.8	147.6	10.2	9.1	119	3.1	166	428	844	877	201	3.13	0.45	6.7	8	1824	149	34	0.48	0.32	3.3	0.318	94	0.6	3	1.83	2.95	14.24	3.32	4.03	8.02	0	0	0.02	102
WQ64001.0145.0143.2017.01.11	WQ64001.0145.0143.2017.01.11	WQ64001	Black_AA	Not_Hispanic_Latino	1_hiv_negative	botswana	unknown	30	male	4024	3.27	33.1	13	3.2	16.1	280.1	46.7	18	318	7.7	180	487	1274	1173	222	4.26	1.27	1.8	14	1055	105	441	0.52	0.29	4.4	0.392	250	0.4	1	0.63	2.53	5.46	4.31	5.06	4.86	0	0	0.01	9
WS19294.0064.0471.2016.11.13	WS19294.0064.0471.2016.11.13	WS19294	Black_AA	Not_Hispanic_Latino	2_suppressed	botswana	nonMSM	37	female	7610	14.1	101	11.4	89.7	90.4	145.3	34	4.5	99	11.7	117	675	954	4707	7375	17.62	0.63	0.5	194.9	960	120	581	0.21	0.82	12	0.706	84	7.5	3	7.3	11.77	5.15	31.06	31.34	16.6	0	0	4.32	449
WS20813.0155.0153.2017.01.11	WS20813.0155.0153.2017.01.11	WS20813	Black_AA	Not_Hispanic_Latino	2_suppressed	botswana	nonMSM	34	male	6447	5.91	62.8	26.9	12.6	19.7	456.7	53.6	14.9	387	11.7	250	762	1304	1394	41	9.14	0.64	17.4	10	1658	136	516	1.4	0.46	5.1	0.511	82	1	7	0.31	2	4.79	6.74	5.46	3.3	0	0	0.26	42
WS20829.0126.0349.2016.11.13	WS20829.0126.0349.2016.11.13	WS20829	Black_AA	Not_Hispanic_Latino	2_suppressed	botswana	nonMSM	37	male	5491	4.24	35.8	15.4	20.4	39.8	191.2	68.2	9.1	129	5.3	129	384	1093	3363	2268	6.19	0.75	33.7	61.9	2139	224	1238	0.4	0.4	6.6	0.62	85	1.6	20	1.69	12.79	19.22	10.02	12.13	13.98	0	0	0.97	91
WS20835.0007.0390.2016.11.13	WS20835.0007.0390.2016.11.13	WS20835	Black_AA	Not_Hispanic_Latino	2_suppressed	botswana	nonMSM	35	female	3687	1.58	24	17.8	6.2	11	163.1	9.4	5.9	266	2.5	140	457	963	803	543	3.54	0.5	19.5	15.2	1929	122	64	0.39	0.41	3	0.42	104	0.7	2	0.07	0.89	2.01	5.12	3.22	1.22	0	0	0.02	20
WS21384.0094.0102.2017.01.11	WS21384.0094.0102.2017.01.11	WS21384	Black_AA	Not_Hispanic_Latino	2_suppressed	botswana	nonMSM	49	male	133118	1.72	61.5	50.3	11.3	91.9	484.6	19.5	25.2	385	8.5	453	1233	2075	1336	270	7.49	0.95	12.7	14.4	3253	114	89	1.65	0.86	9.5	0.592	146	1.3	7	2.72	39.55	8.61	16.45	21.93	47.48	0	0	0.02	161
WS21390.0076.0299.2016.11.13	WS21390.0076.0299.2016.11.13	WS21390	Black_AA	Not_Hispanic_Latino	2_suppressed	botswana	nonMSM	41	male	6682	0.97	29.8	19.7	6.2	34.5	280.2	24.4	7.9	362	4.3	217	645	1309	2043	226	3.2	0.66	9.6	5.1	1061	89	143	1.18	2.02	3.6	0.746	51	0.4	14	0.05	2.77	1.54	17.14	10.18	4.82	0	0	1.16	28
WS21401.0047.0283.2017.01.11	WS21401.0047.0283.2017.01.11	WS21401	Black_AA	Not_Hispanic_Latino	2_suppressed	botswana	nonMSM	45	male	7561	0.97	21.2	16.9	4.2	95.4	207.1	58.5	8.7	155	3	207	448	1402	2123	309	2.47	0.39	26.1	3.9	1141	97	205	0.83	0.37	3.4	0.754	95	0.1	26	0.17	50.52	8.65	14.54	19.01	56.86	0	0	0.02	15
WS21540.0031.0414.2016.11.13	WS21540.0031.0414.2016.11.13	WS21540	Black_AA	Not_Hispanic_Latino	2_suppressed	botswana	nonMSM	40	male	6946	4.36	86.7	17.1	0.2	26.6	427.4	13.1	37.2	460	152.7	512	834	2521	2944	8	5.42	1.27	1.4	18.3	1837	454	2592	0.91	0.31	6.9	0.482	148	0	26	0	1.22	26.93	1.72	1.44	3.74	0	0	0	0
WS21556.0141.0317.2017.01.11	WS21556.0141.0317.2017.01.11	WS21556	Black_AA	Not_Hispanic_Latino	2_suppressed	botswana	nonMSM	37	female	3001	0.69	13.3	8.7	4.6	7.8	143.2	4.9	3	162	2.2	107	286	720	332	122	1.85	0.24	3.2	2.5	670	45	21	0.37	0.28	1.4	0.159	51	0.5	3	0.19	0.71	6.59	3.05	2.44	1.41	0	0	0.08	15
WS21562.0055.0438.2017.01.11	WS21562.0055.0438.2017.01.11	WS21562	Black_AA	Not_Hispanic_Latino	2_suppressed	botswana	nonMSM	34	female	7847	1.03	27.8	26.7	1	61.1	283.1	47.6	18.5	214	5.1	265	587	1586	179	178	3.55	0.39	3.5	4.1	1597	28	74	0.92	0.26	3.8	0.426	110	0.1	108	0.36	35.32	670.76	8.33	12.22	37.11	0	0	0.07	4
WS21578.0125.0134.2017.01.11	WS21578.0125.0134.2017.01.11	WS21578	Black_AA	Not_Hispanic_Latino	2_suppressed	botswana	unknown	36	male	5905	1.77	34.4	28.1	3.9	11.9	279.3	41.8	10.5	191	3.2	239	612	1164	699	813	3.62	0.54	32.9	25.5	1035	51	22	1.01	0.39	3.2	0.233	148	0.5	2	0.03	1.97	2.75	3.48	3.7	2.77	0	0	0	13
WS21584.0066.0321.2017.01.11	WS21584.0066.0321.2017.01.11	WS21584	Black_AA	Not_Hispanic_Latino	2_suppressed	botswana	nonMSM	39	male	23720	15.83	183.4	82.2	101.2	262.9	596.2	54.1	35	861	30.5	655	3245	4213	4257	514	30.72	16.63	12.2	186.8	6059	88636	4271	3.24	14.6	61.9	5.682	918	357.8	107	455.06	45	220.51	75.29	73.31	89.78	0	0	0	2580
WS22205.0097.0110.2017.01.11	WS22205.0097.0110.2017.01.11	WS22205	Black_AA	Not_Hispanic_Latino	2_suppressed	botswana	nonMSM	40	male	7023	16.87	122.3	20.4	101.8	53.1	161.7	29.2	13.5	175	6.7	275	1157	2315	1101	429	11	0.99	33.9	67.3	1828	183	604	1.1	0.94	37.9	1.07	141	1.1	61	3.18	6.2	18.1	13.99	21.37	13.42	0	0	0.47	430
WS74808.0165.0347.2017.01.11	WS74808.0165.0347.2017.01.11	WS74808	Black_AA	Not_Hispanic_Latino	2_suppressed	botswana	nonMSM	39	male	2420	1.04	22.8	15.2	3.2	7.4	140.3	25.6	8.3	144	4.6	73	276	491	1210	5	3.22	0.42	1.4	1.7	1088	118	50	0.39	0.2	2.4	0.21	33	0.1	2	0.04	0.1	0.38	3.08	1.49	1.05	0	0	0.02	8
WS74858.0098.0111.2017.01.11	WS74858.0098.0111.2017.01.11	WS74858	Black_AA	Not_Hispanic_Latino	2_suppressed	botswana	nonMSM	40	male	2033	0.05	26.3	6.3	1	19.8	72.2	2	1.5	62	0.9	38	144	308	1009	175	1.13	0.21	0	0.5	1000	66	23	0.25	0.11	1.4	0.266	15	0.1	2	0.06	1.35	24.3	2.55	3.52	10.72	0	0	0	10
WS75418.0032.0279.2017.01.11	WS75418.0032.0279.2017.01.11	WS75418	Black_AA	Not_Hispanic_Latino	2_suppressed	botswana	nonMSM	41	male	4923	1.2	18.2	15.2	2.2	17.6	217.9	122.9	16.3	95	3.3	167	285	1806	354	357	2.1	0.8	0.2	3.2	1641	556	3175	0.79	0.36	7.2	0.667	357	0.1	249	0.03	9.01	12.57	3.69	5.25	6.99	0	0	0	15
WS76117.0102.0115.2017.01.11	WS76117.0102.0115.2017.01.11	WS76117	Black_AA	Not_Hispanic_Latino	2_suppressed	botswana	nonMSM	37	female	8353	7.93	57	7.3	43.3	111	235.1	119.2	3.7	366	5.4	143	679	1192	1213	338	5.45	0.66	3.5	27.1	1686	94	32	0.5	0.73	13.6	0.453	86	1	3	4.77	2.69	0.52	32.46	47.02	24.65	0	0	1.37	296
WS76840.0117.0126.2017.01.11	WS76840.0117.0126.2017.01.11	WS76840	Black_AA	Not_Hispanic_Latino	2_suppressed	botswana	nonMSM	38	female	11007	0.29	50	25.5	23.7	104.6	505	50.1	16	622	10.2	348	1130	1957	923	0	4.76	1.2	0	11.9	2690	43	0	2.47	1.99	5.6	1.896	104	1.9	1	2.75	15.97	0.03	48.83	30.17	19.35	0	0	0	140
WS77050.0026.0276.2017.01.11	WS77050.0026.0276.2017.01.11	WS77050	Black_AA	Not_Hispanic_Latino	2_suppressed	botswana	nonMSM	40	male	19672	39.62	286.7	50	236.7	157.7	490.2	54.8	37	486	64.5	645	5135	6177	4205	2075	54.87	4065	26.3	508.2	8211	95497	15976	3.41	36.87	137.1	13.855	2135	983.9	371	13.85	27.85	1425.2	35.36	31.09	67.95	0	0	0	4274
WT02689.0077.0300.2016.11.13	WT02689.0077.0300.2016.11.13	WT02689	Black_AA	Not_Hispanic_Latino	2_suppressed	botswana	nonMSM	39	female	7483	0.27	19.5	5.4	1.9	75.5	250	51	12.8	440	6.2	32	121	212	809	93	4.81	0.18	2.1	17.6	897	314	82	0.15	0.08	6.1	0.737	132	0.8	62	0.06	39.64	18.11	9.27	13.22	43.98	0	0	0.03	10
WT02695.0166.0104.2017.01.11	WT02695.0166.0104.2017.01.11	WT02695	Black_AA	Not_Hispanic_Latino	2_suppressed	botswana	nonMSM	36	female	7112	2.43	33	22.8	8.2	53.7	309.7	21.6	16.6	303	5.3	219	729	2477	1092	504	3.41	0.55	3.6	6.8	1199	96	52	0.74	0.7	8.1	1.258	123	1.1	254	1.23	10.14	12.76	9.88	10.8	27.49	0	0	0	81
WT02712.0078.0323.2017.01.11	WT02712.0078.0323.2017.01.11	WT02712	Black_AA	Not_Hispanic_Latino	2_suppressed	botswana	nonMSM	38	male	5677	2.75	42.1	27	1.6	21.1	363.9	51.4	17.9	343	11.9	293	674	1441	1266	58	5.79	0.52	15	4.6	1818	312	1524	1.3	0.43	4.3	0.321	56	0.1	17	0.07	6.26	541.11	5.22	5.32	6.86	0	0	0.05	5
WT02728.0109.0332.2016.11.13	WT02728.0109.0332.2016.11.13	WT02728	Black_AA	Not_Hispanic_Latino	2_suppressed	botswana	nonMSM	32	female	11206	50.63	330.1	17.9	286.7	49	398.9	35.6	7.6	570	13	526	2733	3752	1684	673	13.04	1.49	11.1	138.4	2820	128	278	1.86	1.28	59.6	2.018	139	2	15	1	5.82	321.3	13.14	18.43	12.56	0	0	1	521
WT04693.0016.0246.2016.11.13	WT04693.0016.0246.2016.11.13	WT04693	Black_AA	Not_Hispanic_Latino	2_suppressed	botswana	nonMSM	42	male	15229	0.08	83.9	74.6	9.2	122	492.4	25.7	54.5	288	16.8	544	1421	2999	2359	15	9.94	2.27	0.7	3.9	4822	75	15	2.16	0.74	7.6	1.117	785	1.2	15	4.86	63.2	5.44	17.2	24.82	72.02	0	0	0.04	248
WT04704.0071.0294.2016.11.13	WT04704.0071.0294.2016.11.13	WT04704	Black_AA	Not_Hispanic_Latino	2_suppressed	botswana	nonMSM	40	female	4800	0.09	21.1	13.2	7.3	49.7	149.6	21	4.8	132	4.4	638	272	474	78761	0	2	0.57	0	7.2	1467	261	1334	0.24	0.31	2	0.118	60	1.1	12	4.68	28.04	0	7.3	10.29	28.34	0	0	0	244
WT05558.0190.0378.2017.01.11	WT05558.0190.0378.2017.01.11	WT05558	Black_AA	Not_Hispanic_Latino	2_suppressed	botswana	nonMSM	30	female	6456	3.88	42	32.8	9.2	33	332.7	32.2	11.3	382	4.1	219	709	1255	1663	1654	5.56	0.88	69	51.5	2151	111	156	0.76	0.55	6.8	0.548	226	1	12	0.13	5.81	50.76	8.97	10.36	11.04	0	0	0.05	33
WT05564.0116.0125.2017.01.11	WT05564.0116.0125.2017.01.11	WT05564	Black_AA	Not_Hispanic_Latino	2_suppressed	botswana	nonMSM	34	female	3828	13.14	89.9	7.5	82.4	15.5	98.6	27.4	2.8	89	2.3	163	782	1182	1271	229	3.56	0.3	0.9	37.8	288	45	10	0.5	0.44	16.9	0.52	39	0.8	1	0.3	1.36	0.52	4.7	5.89	3.54	0	0	0.28	152
WT06263.0127.0135.2017.01.11	WT06263.0127.0135.2017.01.11	WT06263	Black_AA	Not_Hispanic_Latino	2_suppressed	botswana	nonMSM	34	male	6889	3.74	59.4	20	14.8	71.3	188	0.1	11.8	227	85.7	340	509	2350	6773	2208	5.26	0.64	0	22.6	534	20	0	1.02	0.42	7.9	0.839	121	2.6	250	0	0.97	0.04	22.08	27.55	6.51	0	0	0.016	110
WT07417.0184.0222.2016.11.13	WT07417.0184.0222.2016.11.13	WT07417	Black_AA	Not_Hispanic_Latino	2_suppressed	botswana	unknown	31	male	9632	15.28	208	30.9	95.8	39	380.2	35.5	16.4	1665	5.4	350	1310	1947	2277	244	6.9	0.7	0	5195.2	1978	84	6	1.26	0.54	22.6	0.923	72	0.7	0	0.35	3.12	6.51	5.93	8.94	8.71	0	0	0.33	469
WT07439.0058.0440.2017.01.11	WT07439.0058.0440.2017.01.11	WT07439	Black_AA	Not_Hispanic_Latino	2_suppressed	botswana	nonMSM	33	female	17811	21.11	208.9	88.7	101.1	42.3	656.3	116.1	91.8	1361	41.5	1020	3423	5737	1877	1398	21.83	4.32	13.5	61.4	3680	1804	9633	4.73	7.25	79.8	3.146	425	2.8	247	0.44	8.4	88.98	14.19	10.98	10.24	0	0	0.68	226
WT08055.0075.0298.2016.11.13	WT08055.0075.0298.2016.11.13	WT08055	Black_AA	Not_Hispanic_Latino	2_suppressed	botswana	nonMSM	32	male	6738	4.35	63.4	39.7	0.7	38.7	391.3	18.3	27.1	418	9.5	294	825	1516	2423	123	7.6	1.56	2.8	12	3180	155	787	1.04	2.22	6.5	0.94	176	0	92	0.43	12.73	102.35	8.12	10.45	15.63	0	0	1.34	2
WT08061.0090.0098.2017.01.11	WT08061.0090.0098.2017.01.11	WT08061	Black_AA	Not_Hispanic_Latino	2_suppressed	botswana	nonMSM	33	male	15526	30.01	216.2	28.8	187.4	231.2	309.8	23.5	12.5	237	19.7	330	1547	2357	3439	2714	36.26	1.38	210.8	130.6	2471	13	6	1.84	1.91	37.4	2.984	173	17.5	0	6.52	3.35	4.34	106.85	96.18	6.18	0	0	9.55	707
WT09332.0070.0293.2016.11.13	WT09332.0070.0293.2016.11.13	WT09332	Black_AA	Not_Hispanic_Latino	1_hiv_negative	botswana	female	33	female	9709	1.75	74.6	49.2	25.4	32.3	476.5	16.3	47.3	681	25.7	504	1649	2081	1040	431	10.62	202	5.8	26.8	464	353	65	2.84	4.59	37.8	1.049	233	3.3	3	1.48	6.24	1.02	11.6	9.13	5.44	0	0	0	550
WT09760.0053.0437.2017.01.11	WT09760.0053.0437.2017.01.11	WT09760	Black_AA	Not_Hispanic_Latino	1_hiv_negative	botswana	unknown	31	male	5746	1.32	51.9	18.2	1.9	29.6	265.8	39.5	20.5	83	5.2	138	304	1048	620	460	3.19	0.64	35.1	4.9	2233	244	308	0.23	0.22	4.4	1.13	109	0.1	45	0.3	2.26	25.17	3	3.62	11.12	0	0	0	23
WT09776.0074.0297.2016.11.13	WT09776.0074.0297.2016.11.13	WT09776	Black_AA	Not_Hispanic_Latino	1_hiv_negative	botswana	female	38	female	14752	0.26	70.7	51.7	19.1	124.1	508.9	28.9	18	150	10.2	258	1025	1227	478	23	6.4	1.16	0.9	16.2	3299	110	6	1.41	0.83	5	0.343	164	2.7	1	11.28	63.18	0.06	18.59	26.53	69.27	0	0	0.05	579
WT09782.0159.0121.2017.02.01	WT09782.0159.0121.2017.02.01	WT09782	Black_AA	Not_Hispanic_Latino	1_hiv_negative	botswana	unknown	32	male	11532	30.84	217.1	24.6	192.6	61.2	320.5	10.4	7.8	218	48.7	312	3781	3389	1869	871	43.46	32.81	13.1	410.6	7180	77274	8244	1.88	30.08	108.6	11.309	1631	805	289	11.16	5.04	477.36	20.16	12.57	13.36	0	0	0	3471
WT09798.0057.0285.2017.01.11	WT09798.0057.0285.2017.01.11	WT09798	Black_AA	Not_Hispanic_Latino	1_hiv_negative	botswana	unknown	37	male	16122	28.07	233.9	60	173.6	94.7	482.5	7	26.3	288	49.1	486	3879	3638	3040	1313	42.92	30	28.5	368	7457	68786	7557	2.26	26.91	101.3	9.861	1565	715.8	162	10.02	7.23	583.25	24.19	19.51	33.28	0	0	0.01	3110
WT10373.0080.0325.2017.01.11	WT10373.0080.0325.2017.01.11	WT10373	Black_AA	Not_Hispanic_Latino	1_hiv_negative	botswana	unknown	37	male	8152	11.46	77.9	15.4	55.8	87	191	135.3	21.2	1716	6.5	268	1525	3635	1998	2614	11.86	1.16	44.7	45.4	1758	682	1156	1.14	2.35	9.5	1.329	263	7.4	312	0.77	3.2	11.97	41.51	31.37	4.22	0	0	1	227
WT10389.0036.0270.2017.01.11	WT10389.0036.0270.2017.01.11	WT10389	Black_AA	Not_Hispanic_Latino	1_hiv_negative	botswana	female	36	female	2796	2.58	23.7	10.6	0.3	19.3	185.6	2.4	5.1	285	6.2	191	342	954	1418	45	2.54	0.47	3.8	4.6	2336	279	1645	0.59	0.16	2.7	0.193	53	0	5	0	13.87	598.95	2.58	3.76	11.25	0	0	0	1
WT10395.0035.0269.2017.01.11	WT10395.0035.0269.2017.01.11	WT10395	Black_AA	Not_Hispanic_Latino	1_hiv_negative	botswana	female	35	female	5489	1.72	30.2	27.6	2.5	36.8	194.3	1.6	18.4	156	4.7	225	654	1877	1453	269	4.43	0.74	2.8	1.8	3406	7	0	0.57	0.25	11.2	1.15	151	0.2	25	0.06	2.54	10.06	6.14	7.34	20.61	0	0	0.11	9
WT10406.0003.0386.2016.11.13	WT10406.0003.0386.2016.11.13	WT10406	Black_AA	Not_Hispanic_Latino	1_hiv_negative	botswana	female	33	female	1502	0.16	8.1	7.1	1	3.1	69.4	0	4	28	1	64	150	214	198	2	1.12	0.12	1.3	0.4	627	0	0	0.21	0.05	1.6	0.095	23	0.1	0	0.03	0.27	0.03	0.91	0.94	0.76	0	0	0.05	4
WT11111.0023.0406.2016.11.13	WT11111.0023.0406.2016.11.13	WT11111	Black_AA	Not_Hispanic_Latino	1_hiv_negative	botswana	unknown	31	male	4353	1.08	15	13.4	1.6	65.3	88.1	3.1	10.8	293	6.5	166	258	976	1787	208	3.05	0.53	11.7	4.3	3845	2275	12757	0.27	0.25	3.2	0.467	73	0	15	0	36.81	1506.75	9.61	13.03	39.33	0	0	0	7
WT12559.0072.0295.2016.11.13	WT12559.0072.0295.2016.11.13	WT12559	Black_AA	Not_Hispanic_Latino	1_hiv_negative	botswana	unknown	30	male	6571	2.35	32.6	24.6	8	42.7	240.5	54.8	20.4	233	6	261	658	2102	1403	445	4.95	0.81	6.2	4.6	3292	124	620	0.52	0.36	12.2	0.946	148	0.6	24	1.05	6.09	17.45	8.09	11.36	20.03	0	0	0.09	26
WT12565.0189.0377.2017.01.11	WT12565.0189.0377.2017.01.11	WT12565	Black_AA	Not_Hispanic_Latino	1_hiv_negative	botswana	female	44	female	1314	0.02	3.5	2.7	0.7	3.2	65.9	37.3	0.9	29	0.6	42	67	278	503	0	0.39	0.07	0	0.3	181	1	0	0.09	0.06	0.9	0.021	4	0	0	0	1.89	0	1.6	1.03	0.34	0	0	0	0
WT14129.0153.0151.2017.01.11	WT14129.0153.0151.2017.01.11	WT14129	Black_AA	Not_Hispanic_Latino	1_hiv_negative	botswana	unknown	38	male	9853	2.5	59.4	41.1	16.3	28.5	443.5	24	18.6	779	7.3	462	1258	3065	1273	595	7.22	0.87	8.5	10	6354	219	95	1.54	1.32	9.8	1.182	154	2	6	0.15	2.2	1.5	11.78	7.18	4.67	0	0	0	59
WT14135.0123.0132.2017.01.11	WT14135.0123.0132.2017.01.11	WT14135	Black_AA	Not_Hispanic_Latino	1_hiv_negative	botswana	unknown	42	male	4844	1.29	38.3	30	8.3	13.5	192.9	22.5	24.4	389	6.8	233	692	1595	693	307	4.68	0.88	4.4	5.2	1806	160	145	0.68	0.55	3.4	0.536	347	1	3	0.08	1.35	1.46	6.43	3.7	2.22	0	0	0	26
WT14141.0002.0385.2016.11.13	WT14141.0002.0385.2016.11.13	WT14141	Black_AA	Not_Hispanic_Latino	1_hiv_negative	botswana	female	30	female	4928	1.79	20.9	16.6	3.6	27.8	210.6	55.7	6.1	120	3.9	59	283	308	709	1014	2.37	0.58	46.4	37.8	1287	20	0	0.34	0.23	2.3	0.122	159	0.6	0	2.34	13.53	3.9	4.56	6.33	14.75	0	0	0	123
WT14818.0111.0120.2017.01.11	WT14818.0111.0120.2017.01.11	WT14818	Black_AA	Not_Hispanic_Latino	1_hiv_negative	botswana	unknown	44	male	14856	0.74	87	83.1	3.9	33.5	674.5	56.6	38.6	281	11.3	556	1357	2395	1127	153	10.58	1.72	1.2	1.6	5620	80	66	1.36	0.71	12.5	0.792	175	0.2	16	0.12	8.1	55.77	7.01	7.68	14.67	0	0	0.21	16
WT15084.0046.0282.2017.01.11	WT15084.0046.0282.2017.01.11	WT15084	Black_AA	Not_Hispanic_Latino	1_hiv_negative	botswana	unknown	33	male	11251	0.16	50.4	49.3	1.1	7.4	328.2	5	13.8	211	7.3	454	1160	1795	2306	2	5.6	1.21	1.3	0.5	3810	6	0	0.18	0.81	15.6	1.055	220	0.1	0	0.03	0.01	0.03	1.55	1.27	2.34	0	0	0.05	4
WT15090.0180.0218.2016.11.13	WT15090.0180.0218.2016.11.13	WT15090	Black_AA	Not_Hispanic_Latino	1_hiv_negative	botswana	unknown	31	male	11373	12.59	94.4	11.5	82.8	100.7	349.4	141	5.6	3001	5.9	401	2445	4300	1780	2977	11.69	0.6	43.2	51.9	1291	1083	496	0.91	3.64	4.6	0.803	158	10.3	25	1.93	12.2	7.7	51.29	26.09	10.69	0	0	0.01	314
WT15101.0174.0106.2017.02.01	WT15101.0174.0106.2017.02.01	WT15101	Black_AA	Not_Hispanic_Latino	1_hiv_negative	botswana	unknown	30	male	29410	57.35	384.5	26.5	358	471.9	293.2	12.3	24.5	267	37.3	657	2872	4717	1401	891	68.09	1.98	473	157.1	2632	0	0	4.86	3.68	71.6	6.339	288	34	58	10.37	6.89	9.56	219.9	199.03	12.36	0	0	18.47	1312
WT15117.0157.0155.2017.01.11	WT15117.0157.0155.2017.01.11	WT15117	Black_AA	Not_Hispanic_Latino	1_hiv_negative	botswana	unknown	33	male	3076	13.18	119.8	8.5	45.1	44.2	99.5	15.4	3.9	160	39.6	195	1556	1301	4703	194	21.18	1.88	2.8	124.6	2147	16545	3	0.88	5.91	20.9	2.155	2285	34.9	82	6.14	12.61	84.63	11.19	10.01	15.59	0	0	0.02	1139
WT15123.0164.0346.2017.01.11	WT15123.0164.0346.2017.01.11	WT15123	Black_AA	Not_Hispanic_Latino	1_hiv_negative	botswana	unknown	45	male	14690	3.33	113.6	92.1	20.2	25.8	581.8	31.7	115.8	1100	83.2	1293	3662	4619	4820	678	27.26	6.07	0	14.6	1143	662	3208	8.44	10.03	102.3	10.527	1473	13.7	35	15.74	14.92	1.8	9.78	6.46	6.61	0	0	0.78	43
WT23223.0144.0320.2017.01.11	WT23223.0144.0320.2017.01.11	WT23223	Black_AA	Not_Hispanic_Latino	2_suppressed	botswana	nonMSM	42	female	3999	3.7	39.1	11.6	27.5	30.3	126.7	1.6	3.5	134	4.7	70	411	665	1661	36	5.19	0.41	20.4	10.9	1205	57	55	0.76	0.42	5.5	0.578	48	2	9	2.37	10.56	1.89	7.81	8.29	12.03	0	0	0.29	165
WT23273.0101.0114.2017.01.11	WT23273.0101.0114.2017.01.11	WT23273	Black_AA	Not_Hispanic_Latino	1_hiv_negative	botswana	unknown	34	male	3844	0	17.3	17.3	0	4.3	192.1	0	7.2	24	2.4	157	354	711	17	0	1.93	0.19	0	0	576	0	0	0.58	0.18	1.5	0.115	44	0	0	0	1.3	0	0.72	1.58	1.87	0	0	0	0
WT23295.0022.0251.2016.11.13	WT23295.0022.0251.2016.11.13	WT23295	Black_AA	Not_Hispanic_Latino	1_hiv_negative	botswana	unknown	38	male	9853	2.5	59.4	41.1	16.3	28.5	443.5	24	18.6	779	7.3	462	1258	3065	1273	595	7.22	0.87	8.5	10	6354	219	95	1.54	1.32	9.8	1.182	154	2	6	0.15	2.2	1.5	11.78	7.18	4.67	0	0	0	59
WT24900.0152.0150.2017.01.11	WT24900.0152.0150.2017.01.11	WT24900	Black_AA	Not_Hispanic_Latino	1_hiv_negative	botswana	unknown	36	male	9287	1.35	54.5	46.4	8.1	17.9	568.8	50.5	24	299	6.5	325	935	1538	417	270	6.21	0.96	4	5.8	2490	109	94	1.12	0.7	5.4	0.491	82	0.8	18	0.06	2.51	8.98	5.74	4.68	4.23	0	0	0.01	24
WT24916.0044.0281.2017.01.11	WT24916.0044.0281.2017.01.11	WT24916	Black_AA	Not_Hispanic_Latino	1_hiv_negative	botswana	female	30	female	9773	0.51	52	49.4	2.2	22.1	427.6	13.4	52.2	156	15.2	628	1268	2302	132	134	11.26	1.17	6.7	2.2	3859	37	83	2.36	0.69	11.4	1.601	267	0.3	10	0.02	7.69	0.75	4.01	6.27	8.93	0	0	0	7
WT24922.0093.0468.2017.04.06	WT24922.0093.0468.2017.04.06	WT24922	Black_AA	Not_Hispanic_Latino	1_hiv_negative	botswana	female	42	female	9598	0	45.2	39.5	5.7	46.3	440.3	37.5	15.5	61	6.1	271	784	1133	91	0	4.48	0.48	0	5.1	1792	31	0	1.16	0.47	3.4	0.255	93	0.9	0	3.67	22.75	0	6.94	10.76	25.44	0	0	0	191
WT24944.0124.0159.2017.01.11	WT24944.0124.0159.2017.01.11	WT24944	Black_AA	Not_Hispanic_Latino	1_hiv_negative	botswana	unknown	39	male	10744	0.54	60.5	60.5	0	81.7	345.6	1	48	402	11.4	581	1235	3147	2569	16	12.04	2.4	0	3.3	8620	6	42	1.01	0.42	25.2	1.188	331	0	28	0	9.79	109.8	14.96	44.39	18.02	0	0	0	0
WT24950.0033.0267.2017.01.11	WT24950.0033.0267.2017.01.11	WT24950	Black_AA	Not_Hispanic_Latino	1_hiv_negative	botswana	female	33	female	1417	0.08	6.1	4.8	1.3	2.2	70.3	30	2.1	10	1.1	65	103	458	25	1	0.89	0.13	0.7	0.4	244	48	0	0.2	0.08	1.5	0.059	23	0.1	0	0.02	1.92	0.01	0.63	0.81	0.48	0	0	0.04	4
WT24966.0142.0318.2017.01.11	WT24966.0142.0318.2017.01.11	WT24966	Black_AA	Not_Hispanic_Latino	1_hiv_negative	botswana	female	38	female	4480	0.25	22.9	21.3	1	7.4	217.2	21	8.6	28	2.7	201	428	841	27	2	2.51	0.29	1.3	1.2	916	222	1334	0.82	0.13	2.9	0.198	34	0.1	12	0.03	3.21	0.03	1.41	2.45	2.32	0	0	0.05	4
WT27396.0121.0130.2017.01.11	WT27396.0121.0130.2017.01.11	WT27396	Black_AA	Not_Hispanic_Latino	1_hiv_negative	botswana	female	46	female	2408	0	46	0	0	12.5	68.5	0	24	77	39	399	470	1564	0	0	0	0	0	0	0	0	0	0	0	0	0	0	0	0	0	0	0	0	0	0	0	0	0	0
WT27407.0156.0154.2017.01.11	WT27407.0156.0154.2017.01.11	WT27407	Black_AA	Not_Hispanic_Latino	1_hiv_negative	botswana	unknown	47	male	11999	0	84.2	84.1	0.2	18.3	511.1	0	70.2	262	19.3	685	1546	3736	332	60	11.1	2.42	0	0	5061	61	207	2.17	0.49	8.3	1.371	1008	0	7	0.3	3.77	2.55	2.85	5.52	8	0	0	0	0
WT27441.0129.0137.2017.01.11	WT27441.0129.0137.2017.01.11	WT27441	Black_AA	Not_Hispanic_Latino	1_hiv_negative	botswana	female	38	female	1430	0.39	2.5	2	0.5	0.5	72.1	71.1	8.5	18	1.2	32	64	805	22	1	0.38	0.35	5.1	1.3	225	12	70	0.18	0.16	1.1	0.197	28	0	15	0	1.84	11.04	0.12	0.03	0.14	0	0	0	1
WT27518.0050.0457.2016.11.13	WT27518.0050.0457.2016.11.13	WT27518	Black_AA	Not_Hispanic_Latino	1_hiv_negative	botswana	female	38	female	6351	0.85	48.2	21.4	4.1	44	252	37.4	12	659	7.2	202	414	963	792	165	3.13	0.56	27.1	1443.9	2942	541	2959	0.64	0.35	3.6	0.319	79	0.6	24	2.34	22.99	1077.84	5.82	8.62	23.18	0	0	0	205
WT27607.0039.0422.2016.11.13	WT27607.0039.0422.2016.11.13	WT27607	Black_AA	Not_Hispanic_Latino	2_suppressed	botswana	nonMSM	35	female	3361	0.26	15.4	11.5	1.8	16.4	154.7	1.3	6	163	5.4	132	282	929	803	0	1.78	0.19	0	1.6	583	15	0	0.48	0.31	2.1	0.484	51	0.3	246	1.17	7.42	0.23	2.57	3.59	8.65	0	0	0	61
WT30335.0134.0140.2017.01.11	WT30335.0134.0140.2017.01.11	WT30335	Black_AA	Not_Hispanic_Latino	1_hiv_negative	botswana	female	42	female	20519	2.66	167	134.2	15.3	42.2	751.9	50.9	271.3	1980	155	3580	5498	7329	9090	503	44.16	10.41	0	10.7	147	274	313	14	17.29	183.7	18.77	2606	22.4	5	29.12	23.14	1.02	18.47	9.95	8.75	0	0	1.65	96
WT30341.0012.0243.2016.11.13	WT30341.0012.0243.2016.11.13	WT30341	Black_AA	Not_Hispanic_Latino	1_hiv_negative	botswana	unknown	39	male	9921	19.3	149.8	33.2	91.1	51.8	488	4.4	27.3	725	15.3	579	1685	2858	2507	522	11.14	2.03	12.8	64.2	4345	948	5356	1.62	0.97	51.2	1.335	231	1.2	15	0.91	5.27	1798.49	19.51	15.2	11.48	0	0	0.28	205
WT30357.0049.0274.2017.01.11	WT30357.0049.0274.2017.01.11	WT30357	Black_AA	Not_Hispanic_Latino	1_hiv_negative	botswana	female	35	female	2487	2.22	417.5	10.7	13	9.3	92	0.8	10.4	16625	175.9	90	16005	776	83	44	48.71	0.56	19	5	747	43403	539	21.31	13.32	213.2	3.847	156	1.1	6	5250.43	197.87	5.06	3.6	2.81	1.51	0	0	0.29	49
WT30818.0107.0118.2017.01.11	WT30818.0107.0118.2017.01.11	WT30818	Black_AA	Not_Hispanic_Latino	1_hiv_negative	botswana	female	42	female	7122	2.04	28.3	23.9	4.2	87.3	181.7	71.2	19.9	335	5.1	205	571	1587	2016	1199	4.15	0.87	5.2	9.1	3303	169	323	0.56	0.31	6.2	0.876	153	0.3	152	0.35	7.92	842.87	12.58	16.54	53.2	0	0	0.08	53
WT30824.0147.0145.2017.01.11	WT30824.0147.0145.2017.01.11	WT30824	Black_AA	Not_Hispanic_Latino	1_hiv_negative	botswana	female	35	female	3860	1.31	22.3	13.6	4.9	28.2	138.1	44.8	5.2	407	3.9	148	394	1177	455	271	2.47	0.48	18.1	7.9	1410	126	488	0.63	0.51	3.2	0.33	113	0.9	23	2.37	17.03	480.95	5.14	6.02	14.7	0	0	0.09	133
WT30830.0052.0275.2017.01.11	WT30830.0052.0275.2017.01.11	WT30830	Black_AA	Not_Hispanic_Latino	1_hiv_negative	botswana	female	45	female	5642	3.13	41.3	11.1	0	107.2	192.7	13.9	20.3	133	4.7	137	442	2416	1471	1116	2.04	0.52	0.2	1.3	988	289	14	0.85	0.41	9.2	2.057	93	0	260	1.76	9.23	12.16	25.34	35.56	42.75	0	0	1.44	38
WT30868.0042.0449.2016.11.13	WT30868.0042.0449.2016.11.13	WT30868	Black_AA	Not_Hispanic_Latino	1_hiv_negative	botswana	unknown	39	male	10817	12.57	121.8	43	78.8	38.4	385	0	45.8	114	15.2	620	1715	2446	554	211	15.08	1.21	0.7	43.7	3276	93	21	2.44	0.95	44.1	1.949	164	1.2	0	0.63	6.5	0.6	7.12	13.32	12.82	0	0	0.12	204
WT30880.0069.0292.2016.11.13	WT30880.0069.0292.2016.11.13	WT30880	Black_AA	Not_Hispanic_Latino	1_hiv_negative	botswana	unknown	38	male	3681	2.51	29.7	107	5.5	30.8	248.7	39.8	7.1	305	10.1	96	358	929	470	5	3.06	0.42	2.8	6.4	1314	75	30	0.38	0.41	2.5	0.245	66	0.7	1	2.1	11.53	0.06	7.3	7.05	12.54	0	0	0.11	113
WT34347.0181.0219.2016.11.13	WT34347.0181.0219.2016.11.13	WT34347	Black_AA	Not_Hispanic_Latino	1_hiv_negative	botswana	unknown	37	male	14679	2.34	79.7	61.5	15.9	55.7	634.5	30.4	37.6	342	11.3	568	1460	2868	1706	284	10.81	1.61	26.7	23.1	4073	1241	5530	2.25	0.92	8.8	1.388	213	2	74	7.68	14.5	1.66	13.43	21.9	13.82	0	0	6.98	348
WT34353.0120.0129.2017.01.11	WT34353.0120.0129.2017.01.11	WT34353	Black_AA	Not_Hispanic_Latino	1_hiv_negative	botswana	unknown	42	male	2734	0	22.3	22	0.4	3.6	123.4	0	7.3	47	2.4	84	259	184	306	0	2.44	0.46	0	0	1326	6	0	0.18	0.12	1.9	0.172	33	0	1	0	0	0	0.61	0.52	1.29	0	0	0	1
WT37711.0068.0291.2016.11.13	WT37711.0068.0291.2016.11.13	WT37711	Black_AA	Not_Hispanic_Latino	2_suppressed	botswana	nonMSM	34	female	1918	0.05	3.4	2.5	0.8	6.7	95.1	0.7	0.7	75	1.5	39	94	419	804	61	0.75	0.2	0	0.3	541	31	8	0.21	0.13	0.7	0.11	33	0	2	0.02	0.47	8.18	1.1	1.43	3.83	0	0	0	4
WT40033.0133.0139.2017.01.11	WT40033.0133.0139.2017.01.11	WT40033	Black_AA	Not_Hispanic_Latino	1_hiv_negative	botswana	unknown	35	male	4376	2.1	70.9	14.7	10.9	38.7	311.7	90.4	15.1	1391	3.6	193	557	1803	1753	565	3.3	0.61	5.8	2882.5	1981	471	2059	0.5	0.75	8.7	0.722	229	1.4	226	0.7	7.32	6.12	10.56	11.14	7.22	0	0	0	197
WT40049.0148.0146.2017.01.11	WT40049.0148.0146.2017.01.11	WT40049	Black_AA	Not_Hispanic_Latino	1_hiv_negative	botswana	unknown	37	male	17397	8.61	158.1	75.5	29	34.6	437	0.3	13.1	690	26.8	1783	3716	4692	502	27	19.75	2.69	1.1	26.5	19668	52	0	2.66	5.14	49.5	0.6	35	2.4	0	1.36	14.39	0.03	6.06	8.37	17.87	0	0	0	143
WT40083.0038.0271.2017.01.11	WT40083.0038.0271.2017.01.11	WT40083	Black_AA	Not_Hispanic_Latino	1_hiv_negative	botswana	unknown	39	male	5882	0	43.1	43.1	0	5.9	255.9	0.2	34.3	168	9.5	321	669	2104	154	1	5.27	1.4	0.1	0	2376	10	2	1.01	0.24	4.7	0.862	556	0	125	0	1.2	0.01	0.86	1.17	2.98	0	0	0	0
WT40516.0122.0131.2017.01.11	WT40516.0122.0131.2017.01.11	WT40516	Black_AA	Not_Hispanic_Latino	2_suppressed	botswana	nonMSM	38	male	1627	9.32	58.3	3.4	13.9	33.3	361.4	141.2	15.6	1416	22.3	229	872	2308	738	624	9.46	0.78	32.4	18.3	674	434	574	0.88	1.29	4.1	0.323	92	1.5	26	0.32	3.18	481.05	16.61	7.41	1.12	0	0	0	43
WT41865.0089.0097.2017.01.11	WT41865.0089.0097.2017.01.11	WT41865	Black_AA	Not_Hispanic_Latino	1_hiv_negative	botswana	unknown	43	male	3632	1.48	30.7	22.8	7.9	13.5	141.6	3.3	12	126	4.1	126	436	433	379	114	3.88	0.57	14.6	15.3	1900	264	1372	0.3	0.36	3.7	0.298	75	1	3	3.6	3.44	12.46	3.38	3.53	4.13	0	0	0.09	195
WT41910.0095.0108.2017.01.11	WT41910.0095.0108.2017.01.11	WT41910	Black_AA	Not_Hispanic_Latino	1_hiv_negative	botswana	female	40	female	3492	1.16	15.4	12.1	1.9	13.1	147.8	94	13.9	114	4.5	149	235	1363	669	498	2.74	0.91	11.3	4.8	2587	323	1930	0.58	0.23	6.5	0.877	235	0.3	142	0.3	4.66	3.3	3.76	5.24	2.91	0	0	0.02	12
WT42069.0154.0152.2017.01.11	WT42069.0154.0152.2017.01.11	WT42069	Black_AA	Not_Hispanic_Latino	1_hiv_negative	botswana	unknown	35	male	4740	0	42.8	26	0.4	10.8	233.2	28	15.4	101	5.5	152	378	452	672	0	6.64	0.74	0	0.2	2804	8	0	0.26	0.15	3	0.229	50	0	166	0	0	0	0.8	0.63	1.67	0	0	0	1
WT42192.0131.0354.2016.11.13	WT42192.0131.0354.2016.11.13	WT42192	Black_AA	Not_Hispanic_Latino	1_hiv_negative	botswana	unknown	42	male	9676	26.42	218.2	43.6	13.8	89.3	336.4	13.3	31.3	346	15.3	411	2006	3406	1329	71	11.61	1.72	1.2	82.4	3650	130	26	1.25	1.35	38.2	1.52	451	1.7	6	6.26	33.9	2.34	17.66	23.22	41.62	0	0	0	310
WT42336.0160.0122.2017.02.01	WT42336.0160.0122.2017.02.01	WT42336	Black_AA	Not_Hispanic_Latino	1_hiv_negative	botswana	unknown	44	male	5933	2.07	41.5	39.6	1.9	20.4	246.4	25.4	16.5	175	6.2	180	544	713	1469	1135	5.23	1.05	48.5	35.7	2931	39	16	0.58	0.31	6.2	0.439	243	0.2	1	0.08	1.32	19.84	3.3	4.24	8.67	0	0	0.08	13
WT43352.0087.0447.2017.01.11	WT43352.0087.0447.2017.01.11	WT43352	Black_AA	Not_Hispanic_Latino	1_hiv_negative	botswana	female	39	female	2534	5.66	107.4	4.5	25	28.5	272.1	37.1	64.8	556	29.5	392	2041	3564	3637	514	4.2	0.59	38.4	53.8	245	189	48	0.53	0.95	2.2	0.236	103	3.2	3	10.79	5.39	1.7	9.49	8.24	3.46	0	0	0	591
WT43368.0118.0127.2017.01.11	WT43368.0118.0127.2017.01.11	WT43368	Black_AA	Not_Hispanic_Latino	1_hiv_negative	botswana	unknown	42	male	15524	0.89	85.7	76.2	9.5	138.2	451.3	38.7	75.3	366	17.5	263	1594	1960	8076	186	6.02	1.22	9	7.6	4401	130	338	0.79	0.93	12.8	0.732	425	1.3	47	3.24	28.61	138.17	21.81	26.46	80.71	0	0	0.02	166
WT43374.0048.0273.2017.01.11	WT43374.0048.0273.2017.01.11	WT43374	Black_AA	Not_Hispanic_Latino	1_hiv_negative	botswana	unknown	40	male	6469	0.23	33.9	25	3.8	16.9	305.9	1.9	11.7	70	4.5	221	557	933	188	126	3.85	0.41	14.3	0.8	1169	226	98	1.07	0.21	4	0.35	36	0.4	12	0.15	2.15	9.57	2.84	4.57	6.63	0	0	0.06	15
WT44245.0081.0337.2017.01.11	WT44245.0081.0337.2017.01.11	WT44245	Black_AA	Not_Hispanic_Latino	1_hiv_negative	botswana	female	42	female	4271	15.66	111.7	15.6	96.1	39.1	47.9	0.7	6.4	204	3.9	234	1003	1398	499	248	6.94	0.98	3.8	46.8	2174	158	767	0.4	0.49	26.6	0.791	84	0.7	1	0.34	4.63	607.71	7.72	18.02	11.15	0	0	0.33	174
WT44601.0082.0445.2017.01.11	WT44601.0082.0445.2017.01.11	WT44601	Black_AA	Not_Hispanic_Latino	1_hiv_negative	botswana	female	40	female	2517	3.65	23.9	1.3	18.1	24.5	110.9	40.1	5.3	304	5.7	75	291	953	201	212	4.03	0.38	20.4	10.2	306	82	66	0.27	0.49	3.9	0.301	18	1.9	9	0.44	2.17	4.89	11.92	9.07	0.65	0	0	0.68	64
WT44762.0130.0138.2017.01.11	WT44762.0130.0138.2017.01.11	WT44762	Black_AA	Not_Hispanic_Latino	1_hiv_negative	botswana	female	42	female	1239	4.46	28	5.7	12.2	18.1	98.8	45.8	8.7	943	10.1	189	496	1273	647	122	4.96	0.61	10.1	5.6	2521	894	4402	0.23	0.77	2	0.163	71	0	16	0.13	2.72	1568.78	10.13	4.83	0.78	0	0	0	2
WT44778.0158.0120.2017.02.01	WT44778.0158.0120.2017.02.01	WT44778	Black_AA	Not_Hispanic_Latino	1_hiv_negative	botswana	unknown	49	male	2615	3.47	31.7	14.6	17	6.7	78.9	10.9	28.7	269	21.5	210	518	1437	780	48	6.65	1.65	14.3	2.7	3212	233	1381	0.52	1.92	8.3	0.469	79	0	29	0	2.61	197.2	0.43	0.42	0.99	0	0	0	0
WT47297.0173.0105.2017.01.11	WT47297.0173.0105.2017.01.11	WT47297	Black_AA	Not_Hispanic_Latino	1_hiv_negative	botswana	female	40	female	11791	0.71	99.5	36	53.8	144.1	327.1	79.4	31.2	1620	10.4	290	1626	2497	4895	43	11.19	2.03	4	35.4	3463	876	1602	1.26	1.24	17.6	1.231	413	0.1	152	0.51	18.48	3.72	51.02	62.98	21.67	0	0	0.05	132
WT47308.0004.0387.2016.11.13	WT47308.0004.0387.2016.11.13	WT47308	Black_AA	Not_Hispanic_Latino	1_hiv_negative	botswana	female	40	female	7745	31.42	210.8	13.4	197.4	42.3	142.1	18.2	10.4	368	6.1	333	1829	2899	1549	689	9.02	0.82	2.9	90.4	1381	194	323	0.96	1.08	41.7	1.332	67	2	3	1.14	6.48	5.02	13.13	16.13	9.61	0	0	0.67	366
WT48435.0099.0112.2017.01.11	WT48435.0099.0112.2017.01.11	WT48435	Black_AA	Not_Hispanic_Latino	1_hiv_negative	botswana	female	50	female	10770	4.06	78.5	54.1	6.4	35.4	592.2	71.9	67	628	30.6	749	1732	2982	566	297	16.82	1.73	9	8.4	3898	382	149	3.28	2.45	25	1.797	224	0.8	276	0.11	7.33	0.98	9.95	8.76	9.49	0	0	0	20
WT48441.0112.0121.2017.01.11	WT48441.0112.0121.2017.01.11	WT48441	Black_AA	Not_Hispanic_Latino	1_hiv_negative	botswana	female	48	female	9126	15.44	126.8	14.9	95.9	25.1	344.1	1.9	20.9	589	10.9	233	1009	1524	620	212	8.98	0.45	0.4	65.1	813	671	1782	0.79	0.45	27	1.317	187	1.6	92	0.45	8.71	0.46	4.63	6.94	4.75	0	0	0.34	174
WT48457.0060.0441.2017.01.11	WT48457.0060.0441.2017.01.11	WT48457	Black_AA	Not_Hispanic_Latino	1_hiv_negative	botswana	female	48	female	3114	17.79	133.9	0	106.7	19.7	83.1	38.3	2.8	642	3.9	189	679	2243	1217	101	3.09	0.18	1.4	1440.3	267	135	26	0.38	0.26	7.6	0.127	52	5.5	1	0.04	0.61	0.26	4.42	5.38	1.44	0	0	0	439
WT48491.0146.0144.2017.01.11	WT48491.0146.0144.2017.01.11	WT48491	Black_AA	Not_Hispanic_Latino	1_hiv_negative	botswana	female	50	female	2663	0.61	13.2	13	0	3	128.9	42.3	8.9	226	3	174	274	1146	97	108	1.46	0.42	17	2.5	1019	74	445	0.69	0.31	3.1	0.268	87	0	29	0	4.57	484.05	0.44	0.84	1.14	0	0	0	0
WT48502.0106.0117.2017.01.11	WT48502.0106.0117.2017.01.11	WT48502	Black_AA	Not_Hispanic_Latino	1_hiv_negative	botswana	female	44	female	5110	2.06	23.7	12.8	10.9	22.3	222.9	32.5	5.4	594	3	196	580	1302	544	477	2.97	0.35	16.9	8.1	940	189	343	0.63	2.21	2.2	0.502	97	1.4	18	0.1	3.92	321.02	10.12	7.27	2.93	0	0	1.06	34
WT50842.0187.0376.2017.01.11	WT50842.0187.0376.2017.01.11	WT50842	Black_AA	Not_Hispanic_Latino	2_suppressed	botswana	nonMSM	36	female	3804	5.59	39.4	5.4	34	46.5	78.6	24.6	4.6	170	5.2	97	375	1109	944	641	6.79	0.39	55.9	16.9	729	132	258	0.57	0.57	8.3	0.998	82	3.1	190	0.96	1.27	63.22	21.55	18.75	2	0	0	1.54	124
WT50858.0128.0136.2017.01.11	WT50858.0128.0136.2017.01.11	WT50858	Black_AA	Not_Hispanic_Latino	2_suppressed	botswana	nonMSM	38	male	2178	0.88	14.9	8.6	1.8	5	273.2	28.4	7.1	182	4.9	104	253	796	1270	3	2.44	0.26	0.8	1.4	1219	38	32	0.44	0.28	3.9	0.388	42	0	134	0.03	1.53	0.3	1.74	1.06	0.92	0	0	0.01	4
WY74094.0079.0324.2017.01.11	WY74094.0079.0324.2017.01.11	WY74094	Black_AA	Not_Hispanic_Latino	4_unsuppressed	botswana	nonMSM	34	female	4596	2.81	42.6	29.3	3	12.6	258.8	29.4	19.2	164	6.3	248	593	1326	1428	237	5.54	1.18	8.1	8.8	2211	85	346	0.76	0.26	5	0.403	115	0.2	12	0.08	0.9	13.07	2.66	2.86	4.72	0	0	0.04	11
WY74105.0151.0149.2017.01.11	WY74105.0151.0149.2017.01.11	WY74105	Black_AA	Not_Hispanic_Latino	4_unsuppressed	botswana	nonMSM	37	female	3428	0.1	16	15.5	0.5	24.9	120.2	11.2	11.3	75	2.3	144	330	618	768	102	2.31	0.33	0.4	0.5	1550	57	310	0.4	0.21	3.3	0.21	68	0.1	4	0.42	9.63	7.13	3.87	6.22	13.07	0	0	0	2
WY74777.0073.0444.2017.01.11	WY74777.0073.0444.2017.01.11	WY74777	Black_AA	Not_Hispanic_Latino	4_unsuppressed	botswana	nonMSM	46	female	801	0.69	4.4	0.4	0.2	2	35	34.5	3.5	148	0.5	20	120	357	83	162	0.69	0.17	0.3	2.9	176	30	56	0.05	0.24	0.5	0.107	9	0.3	8	0.01	0.34	4.68	1.02	0.38	0.29	0	0	0.07	8
WY74799.0176.0369.2017.01.11	WY74799.0176.0369.2017.01.11	WY74799	Black_AA	Not_Hispanic_Latino	4_unsuppressed	botswana	nonMSM	45	female	9392	33.59	224.5	21.8	152.8	90.7	523.3	39	44.8	667	39.7	319	1701	3333	4995	829	26.26	1.77	83.1	91.8	2603	1257	6239	2.76	2.18	59.1	1.926	134	2.1	77	2.36	3.43	57.32	24.22	32.98	18.44	0	0	0.67	505
WY75915.0114.0123.2017.01.11	WY75915.0114.0123.2017.01.11	WY75915	Black_AA	Not_Hispanic_Latino	4_unsuppressed	botswana	nonMSM	38	male	11813	1.27	69.1	28	41.1	72.9	452.3	57	14.6	1366	8	256	1375	1588	4228	298	7.77	0.94	4.3	25.3	2126	481	52	1.06	1.21	6.8	0.609	150	1	18	0.38	7.71	0.8	32.3	29.42	5.58	0	0	0	108
WY75959.0191.0379.2017.01.11	WY75959.0191.0379.2017.01.11	WY75959	Black_AA	Not_Hispanic_Latino	4_unsuppressed	botswana	nonMSM	38	male	4598	0.89	12.5	9	3.4	6.7	232.7	77.6	10.8	59	5.4	113	238	1149	545	11	2.9	0.5	10.2	2.5	2545	11	64	0.36	0.15	1.8	0.282	24	0.3	170	0.1	2.31	10.41	2.39	2.26	0.78	0	0	0.18	13
WY75971.0062.0443.2017.01.11	WY75971.0062.0443.2017.01.11	WY75971	Black_AA	Not_Hispanic_Latino	4_unsuppressed	botswana	nonMSM	31	male	11269	9.67	87.4	44	9.4	88.4	596.7	23	45.6	804	20.2	889	2335	4859	26734	833	12.55	2.73	6	31.4	10471	162	369	2.5	1.05	17.4	1.975	355	1.1	50	0.09	5.16	24.65	17.84	19.57	44.43	0	0	0.01	30
WY76486.0162.0344.2017.01.11	WY76486.0162.0344.2017.01.11	WY76486	Black_AA	Not_Hispanic_Latino	4_unsuppressed	botswana	nonMSM	37	male	3411	2.95	28.6	6.4	10.8	37.5	241.4	121.7	5.9	472	7.5	69	425	719	293	268	3.83	0.36	3.8	10.2	594	154	68	0.28	0.59	1.4	0.099	39	1.5	2	2.44	13.58	0.68	10.21	8.18	14.58	0	0	0	144
WY76492.0067.0290.2016.11.13	WY76492.0067.0290.2016.11.13	WY76492	Black_AA	Not_Hispanic_Latino	4_unsuppressed	botswana	nonMSM	33	female	2096	1.15	24.8	8.1	3.5	6.6	98.5	16.4	5.7	366	2.5	92	205	645	928	302	1.86	0.33	15.7	846.7	654	48	152	0.26	0.15	1.6	0.258	49	0.4	9	0.06	0.61	3.43	1.75	1.37	0.72	0	0	0.04	59
WY78062.0019.0248.2016.11.13	WY78062.0019.0248.2016.11.13	WY78062	Black_AA	Not_Hispanic_Latino	1_hiv_negative	botswana	unknown	35	male	3192	0.62	23.7	21.8	1.9	10.9	129.4	1.3	11.1	180	5.1	155	337	611	1398	60	3.36	0.65	15.4	1.7	2580	266	1533	0.38	0.22	3.9	0.33	66	0.1	14	0.03	4.22	539.42	1.92	2.01	5.37	0	0	0.03	5
WY78078.0161.0343.2017.01.11	WY78078.0161.0343.2017.01.11	WY78078	Black_AA	Not_Hispanic_Latino	1_hiv_negative	botswana	unknown	35	male	2222	7.06	51.3	10.3	1	9.9	381.9	2.4	26.3	301	27.4	148	221	516	830	90	10.22	0.55	6.8	2.4	2602	424	2470	0.58	0.49	4.8	0.169	61	0	8	0.27	1.22	896.46	0.9	0.5	0.87	0	0	0.05	3
WY78084.0061.0442.2017.01.11	WY78084.0061.0442.2017.01.11	WY78084	Black_AA	Not_Hispanic_Latino	1_hiv_negative	botswana	unknown	35	male	1143	0.25	24.1	6.4	0	5.4	250.9	1.9	4.7	41	1	34	120	297	1052	15	1.18	0.17	1.5	0.5	994	263	1571	0.11	0.06	1.2	0.221	15	0	4	0	0.22	13.51	0.2	0.2	0.3	0	0	0	0
WY78567.0119.0128.2017.01.11	WY78567.0119.0128.2017.01.11	WY78567	Black_AA	Not_Hispanic_Latino	1_hiv_negative	botswana	female	33	female	3930	14.15	94.6	6.2	48.4	53.4	348.2	1.2	22	183	26.5	155	456	1247	808	461	11.24	0.47	0	22.4	1078	220	1244	0.6	0.52	29.8	0.516	34	0.5	0	1.96	8.7	22.86	8.38	24.45	11.02	0	0	0.16	104
WY79216.0040.0272.2017.01.11	WY79216.0040.0272.2017.01.11	WY79216	Black_AA	Not_Hispanic_Latino	1_hiv_negative	botswana	unknown	31	male	7115	16.47	120.4	15.5	104.9	48.9	185.6	16.3	6.1	486	5.3	245	1331	2051	675	654	8.68	0.54	5.8	59.9	728	195	65	0.77	1.25	42.8	1.202	76	3	136	1.97	8.8	1.57	13.92	15.69	13.93	0	0	0.13	332
WY79222.0056.0439.2017.01.11	WY79222.0056.0439.2017.01.11	WY79222	Black_AA	Not_Hispanic_Latino	4_unsuppressed	botswana	nonMSM	38	female	12217	0	52.6	33.6	19	129.2	373.8	28	11	132	9.1	78	646	587	226	0	4.49	0.84	0	17	2873	102	0	0.58	0.74	2.9	0.197	146	2.9	0	12.19	68.18	0	18.98	26.79	73.89	0	0	0	635
WY79238.0108.0331.2016.11.13	WY79238.0108.0331.2016.11.13	WY79238	Black_AA	Not_Hispanic_Latino	1_hiv_negative	botswana	unknown	41	male	19168	1.82	152.4	129.4	11.6	42.7	791.1	17.2	95.4	1162	59.1	1222	2957	4283	6151	396	21.21	2.63	0	7.7	16583	84	56	2.89	1.42	35.1	1.973	577	1.4	4	0.04	1.75	1.05	10.07	6.23	12.97	0	0	0.46	25
WY79244.0105.0328.2016.11.13	WY79244.0105.0328.2016.11.13	WY79244	Black_AA	Not_Hispanic_Latino	2_suppressed	botswana	nonMSM	30	female	482	4.56	26.7	0.7	0.5	4.4	175.2	25.1	1	338	5.3	79	299	400	1257	15	2.29	0.58	0.7	7.2	1709	28	5	0.46	0.12	0.5	0.219	51	0	0	0.18	0.66	0.04	1.21	0.6	1.4	0	0	0.04	2
WY79266.0113.0157.2017.01.11	WY79266.0113.0157.2017.01.11	WY79266	Black_AA	Not_Hispanic_Latino	1_hiv_negative	botswana	female	33	female	6688	3.14	36.4	8.6	0	64.2	211.2	4.6	9.1	253	30.7	158	518	804	1845	2220	2.77	0.33	0	8	1038	324	0	0.47	0.16	4.2	0.257	22	0	4	1	4.45	0	22.13	25.97	10.34	0	0	1.6	116
WY79272.0177.0370.2017.01.11	WY79272.0177.0370.2017.01.11	WY79272	Black_AA	Not_Hispanic_Latino	4_unsuppressed	botswana	nonMSM	34	female	366	1.92	21.1	16.9	0	34.8	125.9	69.2	13.7	168	4.1	150	428	1952	538	293	2.4	0.78	0	4.5	1743	1302	7783	0.35	0.32	7.9	1.036	142	0	96	0.01	4.09	13.49	4.91	6.37	20.96	0	0	0	1
WY80257.0027.0277.2017.01.11	WY80257.0027.0277.2017.01.11	WY80257	Black_AA	Not_Hispanic_Latino	1_hiv_negative	botswana	female	32	female	3387	0.29	10.3	9.2	1.1	16.2	149	5.4	4.8	127	2.2	78	223	457	515	236	1.91	0.44	7.2	1.1	1685	98	373	0.15	0.12	2.2	0.301	37	0.2	14	0.46	1.19	76.99	2.95	4.52	7.62	0	0	0	7
WY80318.0103.0326.2016.11.13	WY80318.0103.0326.2016.11.13	WY80318	Black_AA	Not_Hispanic_Latino	4_unsuppressed	botswana	nonMSM	42	female	4759	0.94	27	21	5.4	11.9	220.7	24.1	8.6	221	2.5	215	568	982	591	202	2.96	0.29	2.9	4.1	834	290	1366	0.85	0.38	2.3	0.228	51	0.7	14	0.05	1.99	0.51	4.11	3.44	2.49	0	0	0	17
WY80324.0137.0287.2017.01.11	WY80324.0137.0287.2017.01.11	WY80324	Black_AA	Not_Hispanic_Latino	1_hiv_negative	botswana	unknown	32	male	12010	0.03	54.8	50.5	4.3	108.9	389.9	1	24.7	225	8.5	287	817	915	1538	88	7.75	1.21	0	0.4	4731	264	28	0.81	0.37	9	0.682	122	0.4	3	0.03	52.52	20.25	14.79	20.24	66.54	0	0	0.06	17
WY81156.0104.0116.2017.01.11	WY81156.0104.0116.2017.01.11	WY81156	Black_AA	Not_Hispanic_Latino	1_hiv_negative	botswana	unknown	30	male	8961	0.16	41.5	40.6	0.9	73.3	307.8	28.7	18.1	134	5.5	345	748	1431	1518	61	5.62	0.84	1.2	0.6	3752	30	50	0.89	0.23	12.1	0.595	118	0.1	1	0.04	28.87	12.03	11.2	18.45	38.86	0	0	0.02	6
WY81162.0169.0362.2017.01.11	WY81162.0169.0362.2017.01.11	WY81162	Black_AA	Not_Hispanic_Latino	1_hiv_negative	botswana	female	35	female	11580	33.77	224.8	27.3	171.9	84.9	431.1	47.7	24.3	707	29.4	473	2805	4449	2226	824	27.83	12.43	79	212.3	4397	26632	7530	2.8	11.06	83.7	5.112	715	270.3	127	4.12	19.74	487.7	18.58	24.1	29.36	0	0	0.4	1489
WY81184.0045.0436.2017.01.11	WY81184.0045.0436.2017.01.11	WY81184	Black_AA	Not_Hispanic_Latino	1_hiv_negative	botswana	unknown	35	male	10622	19.53	265.7	21.4	107.3	109.9	376.7	107.7	12.9	5663	64.4	352	6315	2299	1452	448	23.34	0.63	3.4	54	860	13615	85	7.74	4.97	119.4	2.158	59	1.8	2	1630.44	110.3	8.01	21.18	24.81	55.41	0	0	0.33	237
WY82116.0188.0226.2016.11.13	WY82116.0188.0226.2016.11.13	WY82116	Black_AA	Not_Hispanic_Latino	4_unsuppressed	botswana	nonMSM	30	male	6295	2.19	35.6	21.5	14.2	26	267.9	30.8	9.9	544	4.1	264	815	1728	755	507	4.15	0.4	7.8	8.8	801	180	107	0.99	0.85	2.8	0.296	87	1.7	9	0.13	5.1	3.99	9.9	6.84	6.07	0	0	0.01	44
XE13926.0025.0214.2017.01.11	XE13926.0025.0214.2017.01.11	XE13926	Black_AA	Not_Hispanic_Latino	4_unsuppressed	botswana	nonMSM	38	female	2422	3.74	34.6	11.3	23.3	19.7	200.9	2.2	10.5	108	6	89	510	643	337	289	3.66	0.59	46.1	55.7	783	119	0	0.38	0.74	1.3	0.28	228	2.9	0	14.31	6.49	1.27	5.73	7.49	3.03	0	0	0.01	756
XE13948.0192.0380.2017.01.11	XE13948.0192.0380.2017.01.11	XE13948	Black_AA	Not_Hispanic_Latino	4_unsuppressed	botswana	nonMSM	34	female	8678	1.43	18.2	12.9	5.3	258.2	229.8	101.2	8.6	409	10.2	235	874	2375	5265	228	12	0.91	12.8	66	1076	251	605	1.58	1.17	15.5	1.311	159	0.6	175	0.17	60.12	329.6	75.6	90.31	76.27	0	0	0	114
XE13960.0150.0148.2017.01.11	XE13960.0150.0148.2017.01.11	XE13960	Black_AA	Not_Hispanic_Latino	4_unsuppressed	botswana	nonMSM	36	female	2775	7.39	50.6	6.6	3.2	14.2	375.9	61.9	16.8	422	7.4	226	697	1437	2941	166	6.4	1.73	16.1	31.2	1186	55	119	0.84	0.37	8.6	0.634	158	0.4	12	0.16	3.6	2.24	3.87	2.5	4.28	0	0	0.01	10
XE15574.0065.0288.2016.11.13	XE15574.0065.0288.2016.11.13	XE15574	Black_AA	Not_Hispanic_Latino	4_unsuppressed	botswana	nonMSM	34	male	6511	0.14	71.3	24.3	1.7	66.5	220.9	2.1	14.9	1070	3.9	177	507	615	2777	297	4.38	0.59	0.7	2875.9	3896	112	465	0.55	0.21	0.6	0.601	84	0.1	2	0.67	19.18	32.3	8.67	13.22	34.06	0	0	0.01	175
XE15596.0149.0147.2017.01.11	XE15596.0149.0147.2017.01.11	XE15596	Black_AA	Not_Hispanic_Latino	4_unsuppressed	botswana	nonMSM	37	male	1270	1.38	8.5	1	0	3.6	130.7	31.6	3.8	174	6.2	42	98	564	94	59	1.56	0.12	5.6	2.3	236	41	88	0.11	0.12	1.1	0.221	14	0	9	0.02	0.33	0.38	1.56	0.69	0.13	0	0	0	0
XE17300.0083.0339.2017.01.11	XE17300.0083.0339.2017.01.11	XE17300	Black_AA	Not_Hispanic_Latino	4_unsuppressed	botswana	nonMSM	45	female	10983	1.85	52.5	43	7.3	100.2	354.7	11.8	26.4	234	9.3	325	960	2591	1543	304	5.84	1.27	3.8	10.2	4137	936	5385	1.05	0.58	12	1.34	223	1.1	79	4.68	39.13	11.6	13.91	19.76	59.18	0	0	0	244
XE17833.0092.0100.2017.02.01	XE17833.0092.0100.2017.02.01	XE17833	Black_AA	Not_Hispanic_Latino	4_unsuppressed	botswana	nonMSM	33	female	6984	1.99	34	25.8	8.2	37.1	277.9	44.5	18	140	6.6	211	572	1404	1528	1031	5.94	0.79	3.3	12.5	3183	47	75	0.83	0.52	7.2	0.65	85	1.3	91	0.02	4.37	7.58	11.98	14.57	7.32	0	0	0.08	54
XE17922.0179.0217.2016.11.13	XE17922.0179.0217.2016.11.13	XE17922	Black_AA	Not_Hispanic_Latino	1_hiv_negative	botswana	female	34	female	4912	0.63	28.3	22.5	2.1	21.9	202.9	19.8	18.2	197	7.5	170	411	1583	452	165	3.53	0.88	6.7	5	2626	1091	6475	0.46	0.44	4.3	1.235	243	0.3	299	1.6	9.58	9.44	3.51	5.74	10.56	0	0	0.01	62
XE17938.0014.0245.2016.11.13	XE17938.0014.0245.2016.11.13	XE17938	Black_AA	Not_Hispanic_Latino	1_hiv_negative	botswana	unknown	35	male	9696	3.93	65.3	39.9	25.4	63.3	341.4	6	25.7	104	9.9	328	856	1627	1569	1957	9.4	1	1.1	51.9	2051	92	5	1.14	0.45	7.2	0.647	319	2	0	1.66	19.33	2.72	16.22	18.23	23.74	0	0	1.59	115
XE18326.0084.0307.2016.11.13	XE18326.0084.0307.2016.11.13	XE18326	Black_AA	Not_Hispanic_Latino	4_unsuppressed	botswana	nonMSM	36	female	11114	0.01	60	44.8	9.4	87	397.1	42.5	15.9	215	7.2	204	710	1030	553	44	5.44	1	0	367.8	2859	74	9	0.66	0.62	4	0.331	159	1.4	1	5.86	42.14	7.43	12.35	17.45	49.65	0	0	0	327
XE21060.0015.0266.2017.01.11	XE21060.0015.0266.2017.01.11	XE21060	Black_AA	Not_Hispanic_Latino	4_unsuppressed	botswana	nonMSM	42	male	3122	4.22	25.9	8.1	17.8	35.6	78.3	2.8	1.9	102	4.2	50	329	472	1166	1433	3.29	0.42	47.3	54.8	455	63	1	0.31	0.52	2.9	0.208	112	2.4	0	7.56	6.47	2.9	11.24	14.62	6.32	0	0	0.06	440
XE21076.0182.0372.2017.01.11	XE21076.0182.0372.2017.01.11	XE21076	Black_AA	Not_Hispanic_Latino	4_unsuppressed	botswana	nonMSM	50	male	10883	0.1	47.8	34.2	13	120.1	452.2	1.4	12	160	6.9	153	683	866	606	11	4.19	0.64	3.1	10	2258	89	40	0.85	0.57	3.5	0.264	113	1.9	4	7.06	64.29	4.01	16.77	24.2	71.01	0	0	0	345
XE21082.0186.0375.2017.01.11	XE21082.0186.0375.2017.01.11	XE21082	Black_AA	Not_Hispanic_Latino	4_unsuppressed	botswana	nonMSM	32	male	5730	7.6	77.8	1.8	45	53.5	189.1	182.4	16.7	930	5.3	128	1025	1676	776	1151	5.26	0.52	68.9	72.8	608	471	256	0.36	1.84	2.2	0.632	121	6	29	14.5	7.58	5.63	11.34	13.26	3.29	0	0	0	830
XE21098.0115.0158.2017.01.11	XE21098.0115.0158.2017.01.11	XE21098	Black_AA	Not_Hispanic_Latino	4_unsuppressed	botswana	nonMSM	39	male	7803	9.23	87.6	21.3	52.4	36.7	277.9	52.4	21.9	334	47.5	359	993	2654	1039	430	8.16	0.89	23.9	36.3	2052	743	4007	0.98	0.7	23.9	1.063	100	1.5	159	0.23	7.68	18.86	7.56	10.45	9.93	0	0	0.17	162
XE21109.0018.0247.2016.11.13	XE21109.0018.0247.2016.11.13	XE21109	Black_AA	Not_Hispanic_Latino	4_unsuppressed	botswana	nonMSM	44	male	6218	0.71	29.9	29	1	37.9	241.1	1.9	12	217	3.8	301	590	1306	1057	111	3.29	0.43	18.9	2.3	1357	80	480	1.27	0.32	3.8	0.353	110	0.1	24	0.02	21.16	483.07	5.09	8.09	22.17	0	0	0.02	3
XE22892.0171.0364.2017.01.11	XE22892.0171.0364.2017.01.11	XE22892	Black_AA	Not_Hispanic_Latino	4_unsuppressed	botswana	nonMSM	33	female	5866	1.65	51.6	4.6	5.7	401.3	282	3.8	4.8	315	47.3	153	817	1640	967	30	2.82	0.54	2.5	4.6	2079	32	12	0.63	0.54	3.6	0.861	45	0.2	498	0.06	9.82	112.49	14.37	7.63	12.05	0	0	0.05	22
XE22903.0043.0125.2017.02.01	XE22903.0043.0125.2017.02.01	XE22903	Black_AA	Not_Hispanic_Latino	4_unsuppressed	botswana	nonMSM	34	female	5875	1.74	32.1	28.7	3.4	26.9	244.2	17	10.4	85	4	280	531	1095	6343	696	4.14	0.55	34.3	24.4	1258	8	7	0.92	0.19	5.2	0.256	112	0.3	0	0.24	13.51	3.84	4.71	7.08	13.02	0	0	0.1	13
XE22953.0096.0109.2017.01.11	XE22953.0096.0109.2017.01.11	XE22953	Black_AA	Not_Hispanic_Latino	4_unsuppressed	botswana	nonMSM	35	male	4617	3.18	35.2	17.6	0.6	16.1	320.4	43.1	10.9	213	4.7	157	549	1031	1527	72	5.11	1.34	44.3	12.7	2888	11	2	0.76	0.21	6.7	0.97	82	0	33	0	6.07	2.1	2.66	2.92	8.53	0	0	0	1
XE27236.0054.0284.2017.01.11	XE27236.0054.0284.2017.01.11	XE27236	Black_AA	Not_Hispanic_Latino	4_unsuppressed	botswana	nonMSM	46	male	6555	0.92	52.6	38	1.4	15.5	294.4	31	24.9	518	8.1	289	605	1714	1283	145	5.36	1.39	0.5	840.2	3701	67	332	0.56	0.34	7.8	0.558	146	0.2	30	0.01	3.67	0.54	2.58	2.24	6.06	0	0	0	52
XE27414.0059.0286.2017.01.11	XE27414.0059.0286.2017.01.11	XE27414	Black_AA	Not_Hispanic_Latino	4_unsuppressed	botswana	nonMSM	40	male	5407	2.2	16.6	16.3	0.3	45.3	185.2	29.6	17.6	88	3.8	164	460	2528	1859	414	2.05	0.71	0	1.6	1312	13	46	0.37	0.17	10.6	1.161	133	0	314	0	5.4	15	5.89	8.42	28.78	0	0	0	1
XE28157.0013.0244.2016.11.13	XE28157.0013.0244.2016.11.13	XE28157	Black_AA	Not_Hispanic_Latino	4_unsuppressed	botswana	nonMSM	34	female	5009	0.6	22.4	21.4	1	12.5	234.7	67.6	10.2	140	3.2	214	436	1123	1060	124	2.86	0.48	13	1.7	1576	120	411	0.78	0.22	3.6	0.398	86	0.1	29	0	7.09	247.28	1.85	3.04	6.63	0	0	0.02	3
XE28163.0194.0127.2017.02.01	XE28163.0194.0127.2017.02.01	XE28163	Black_AA	Not_Hispanic_Latino	4_unsuppressed	botswana	nonMSM	45	female	4252	1.17	18.2	13.7	1.5	39.8	140.4	25.1	12.3	232	4.7	185	372	1610	759	214	2.47	0.64	17.3	5.9	1836	1327	7638	0.54	0.32	5	0.797	119	0.2	114	0.05	21.07	14.14	7.74	7.87	20.74	0	0	0.26	15
XE28202.0028.0278.2017.01.11	XE28202.0028.0278.2017.01.11	XE28202	Black_AA	Not_Hispanic_Latino	4_unsuppressed	botswana	nonMSM	50	male	4979	3.92	31.9	9.9	5	23.5	370.3	58.5	10.9	652	15.6	210	517	1736	920	234	5.23	0.48	16.1	7.7	1316	372	1546	0.57	0.6	2.9	0.191	70	0.6	14	0.09	6.66	539.6	7.63	5.17	6.72	0	0	0	16
XE28274.0051.0458.2016.11.13	XE28274.0051.0458.2016.11.13	XE28274	Black_AA	Not_Hispanic_Latino	4_unsuppressed	botswana	nonMSM	35	female	6190	6.58	47.4	18.6	27.5	51.5	236.9	24.5	10.6	343	7.2	166	708	1000	3188	4423	6.58	0.81	60.7	44.6	2149	259	1484	0.47	0.4	7.8	0.459	159	2.1	12	0.18	6.45	542.56	17.88	20.73	7.9	0	0	0.84	88
XE29167.0135.0141.2017.01.11	XE29167.0135.0141.2017.01.11	XE29167	Black_AA	Not_Hispanic_Latino	4_unsuppressed	botswana	nonMSM	43	female	EMPTY	EMPTY	EMPTY	EMPTY	EMPTY	EMPTY	EMPTY	EMPTY	EMPTY	EMPTY	EMPTY	EMPTY	EMPTY	EMPTY	EMPTY	EMPTY	EMPTY	EMPTY	EMPTY	EMPTY	EMPTY	EMPTY	EMPTY	EMPTY	EMPTY	EMPTY	EMPTY	EMPTY	EMPTY	EMPTY	EMPTY	EMPTY	EMPTY	EMPTY	EMPTY	EMPTY	EMPTY	EMPTY	EMPTY	EMPTY
XE29173.0008.0240.2016.11.13	XE29173.0008.0240.2016.11.13	XE29173	Black_AA	Not_Hispanic_Latino	4_unsuppressed	botswana	nonMSM	32	male	7701	9.92	82.6	24.4	58.2	48.4	255.5	2.6	9.3	92	14.7	246	1405	1383	1008	694	13.02	7.62	42.9	137.5	1695	17230	1832	1.37	7.14	26.2	2.538	454	180.5	37	10.24	14.56	108.88	11.54	13.24	16.45	0	0	0.03	1185
XE29812.0132.0355.2016.11.13	XE29812.0132.0355.2016.11.13	XE29812	Black_AA	Not_Hispanic_Latino	4_unsuppressed	botswana	nonMSM	30	female	23528	13.4	254.6	65.6	47.3	277	626.8	73.8	41.5	6229	75	619	7585	7539	6002	7700	30.65	2.14	3.9	56.6	5727	16311	4188	10.25	5.9	111.6	5.575	393	3.9	110	1890.01	133.8	96.95	51.51	73.77	137.69	0	0	0.18	162
XE30225.0020.0212.2017.01.11	XE30225.0020.0212.2017.01.11	XE30225	Black_AA	Not_Hispanic_Latino	4_unsuppressed	botswana	nonMSM	32	male	7701	9.92	82.6	24.4	58.2	48.4	255.5	2.6	9.3	92	14.7	246	1405	1383	1008	694	13.02	7.62	42.9	137.5	1695	17230	1832	1.37	7.14	26.2	2.538	454	180.5	37	10.24	14.56	108.88	11.54	13.24	16.45	0	0	0.03	1185
XE31552.0011.0211.2017.01.11	XE31552.0011.0211.2017.01.11	XE31552	Black_AA	Not_Hispanic_Latino	4_unsuppressed	botswana	nonMSM	40	female	2565	0	10.4	10	0.5	17.6	97.8	0	4.3	37	1.2	68	202	357	943	0	1.69	0.21	0	0	1177	70	3	0.26	0.08	1.5	0.247	21	0	0	0	9.04	1.35	2.79	3.62	10.3	0	0	0	1
XE33372.0021.0427.2016.11.13	XE33372.0021.0427.2016.11.13	XE33372	Black_AA	Not_Hispanic_Latino	2_suppressed	botswana	nonMSM	40	female	23645	1.55	105.4	102.7	2.7	105.9	1013.9	43	41.6	108	11.7	866	2006	3285	1200	695	11.84	1.85	33.3	24.2	3856	121	18	3.86	0.63	11.4	0.765	218	0.2	2	0.22	50.23	9.22	14.48	23.93	59.14	0	0	0.08	9
XE33411.0143.0319.2017.01.11	XE33411.0143.0319.2017.01.11	XE33411	Black_AA	Not_Hispanic_Latino	4_unsuppressed	botswana	nonMSM	34	male	1621	17.23	104	2.7	0	43.6	605.6	18	21	1070	18.4	333	1184	1760	4753	74	9.93	2.52	1.1	45.7	3830	5	32	1.77	0.41	6.8	0.923	283	0	54	0	17.51	335.34	5.96	6.26	23.85	0	0	0	0
XE36174.0063.0470.2016.11.13	XE36174.0063.0470.2016.11.13	XE36174	Black_AA	Not_Hispanic_Latino	2_suppressed	botswana	nonMSM	45	female	2787	0.34	11.6	11	0.3	19.9	100.5	33.4	10.5	124	1.9	95	220	797	920	93	2.42	0.37	0.7	1.5	1503	17	22	0.2	0.1	2.5	0.371	45	0	36	0	13.72	223.56	2.71	3.76	11.93	0	0	0	1
XE36257.0175.0156.2017.01.11	XE36257.0175.0156.2017.01.11	XE36257	Black_AA	Not_Hispanic_Latino	2_suppressed	botswana	unknown	41	male	7794	1.09	71.3	20.7	32.2	74.3	212.5	21.6	19.6	215	66.4	274	866	2529	1419	208	3.52	0.74	0.4	4.8	1993	66	3	0.61	0.51	16.5	1.086	148	6.7	19	2.98	22.51	7.53	10.04	13.54	38.88	0	0	0.02	204
XE36952.0091.0099.2017.01.11	XE36952.0091.0099.2017.01.11	XE36952	Black_AA	Not_Hispanic_Latino	2_suppressed	botswana	female	36	female	10716	3.1	61.5	29.9	14.6	107.7	447.3	67.8	16.6	269	9	214	850	1436	1359	71	6.17	1.3	1	24.6	2049	95	14	1	0.86	5.1	0.345	232	2.2	1	8.03	54.11	1.53	16.59	22.03	60.58	0	0	0	424
XE36996.0009.0210.2017.01.11	XE36996.0009.0210.2017.01.11	XE36996	Black_AA	Not_Hispanic_Latino	2_suppressed	botswana	nonMSM	46	female	5700	12.77	81.5	7.2	74.2	77.3	80.6	16.4	5.4	170	8.2	124	702	1448	1861	701	12.22	0.69	93.3	48.8	853	1301	7322	0.72	0.75	13.2	1.37	113	5.5	27	4.29	24.54	56.45	20.08	20.76	31.89	0	0	0.87	348
XE37001.0030.0413.2016.11.13	XE37001.0030.0413.2016.11.13	XE37001	Black_AA	Not_Hispanic_Latino	2_suppressed	botswana	nonMSM	38	female	3253	1.41	19	9.5	9.5	19.7	126	4.8	3.8	234	4	120	372	1022	1663	192	2.7	0.42	13.1	15.7	1536	93	39	0.37	0.47	3.1	0.327	78	1.1	3	3.6	7.93	4.51	4.81	4.98	7.77	0	0	0.04	200
XE38944.0167.0360.2017.01.11	XE38944.0167.0360.2017.01.11	XE38944	Black_AA	Not_Hispanic_Latino	2_suppressed	botswana	nonMSM	39	female	4559	0.76	19	14	5	27.4	185.2	47.7	4.2	202	1.5	142	406	802	750	222	2.52	0.3	2.6	3.4	1168	72	37	0.44	0.35	1.8	0.28	57	0.6	2	0.06	9.88	7.88	5.86	5.91	13.55	0	0	0	17
XE38950.0140.0316.2017.01.11	XE38950.0140.0316.2017.01.11	XE38950	Black_AA	Not_Hispanic_Latino	2_suppressed	botswana	nonMSM	44	female	14282	30.96	195.5	45.2	111.9	178	516.2	32.9	22.1	840	22.4	473	1763	3028	5433	3935	28.18	2.77	313.2	182.9	3744	132	338	2.92	1.57	29.5	2.537	628	10.7	19	3.28	9.98	337.13	77.68	70.6	12.58	0	0	6.24	440
XE38966.0034.0268.2017.01.11	XE38966.0034.0268.2017.01.11	XE38966	Black_AA	Not_Hispanic_Latino	2_suppressed	botswana	nonMSM	45	female	15089	31.45	235	39.1	195.4	103.5	386.3	9.9	44.7	284	58.2	716	4439	4486	2811	996	49.79	33.15	26.7	412.9	6069	77303	8294	3.65	30.49	113.2	11.674	1738	805.4	185	11.19	24.46	480.51	26.45	22.17	36.25	0	0	0	3480
XE38972.0178.0371.2017.01.11	XE38972.0178.0371.2017.01.11	XE38972	Black_AA	Not_Hispanic_Latino	2_suppressed	botswana	nonMSM	46	male	5271	5.77	56.4	21.1	4.7	31.6	399	24.1	19.2	312	6.6	303	875	1273	2400	98	6.78	1.41	3.2	24.1	765	42	19	1.4	0.41	6.7	0.456	144	0.5	1	0.07	10.24	1.64	6.06	6.39	14.68	0	0	0.04	15
XE38988.0110.0119.2017.01.11	XE38988.0110.0119.2017.01.11	XE38988	Black_AA	Not_Hispanic_Latino	2_suppressed	botswana	nonMSM	39	male	7227	13.04	96	14.2	81	58.6	198.3	15	6.6	407	5.7	224	1016	1789	613	589	9.79	0.55	4.5	56.8	1323	506	1842	0.77	1.12	12	0.649	68	1.9	20	0.11	8.61	14.24	15.5	18.18	20.28	0	0	0.28	263
XE38994.0185.0374.2017.01.11	XE38994.0185.0374.2017.01.11	XE38994	Black_AA	Not_Hispanic_Latino	2_suppressed	botswana	nonMSM	45	male	9580	5.1	59.9	22.1	35.7	96.5	290	94.4	6.5	186	7.3	127	603	1073	1367	557	7.89	0.75	51.3	31.3	2245	91	22	0.69	0.69	8.6	0.743	123	3.9	1	5.49	29.89	15.81	25.91	27.52	35.21	0	0	1.37	351
XE39009.0029.0412.2016.11.13	XE39009.0029.0412.2016.11.13	XE39009	Black_AA	Not_Hispanic_Latino	2_suppressed	botswana	nonMSM	47	female	11650	0.52	68.6	65.6	2.3	48.2	471.5	13.9	42	263	9.9	577	1335	1983	2407	5	9.9	1.22	2.5	1.9	6502	303	1820	1.86	0.45	14.4	0.896	225	0.2	23	0.05	19.72	7.17	7.17	9.47	26	0	0	0.05	8
XE39532.0017.0400.2016.11.13	XE39532.0017.0400.2016.11.13	XE39532	Black_AA	Not_Hispanic_Latino	2_suppressed	botswana	nonMSM	41	female	8609	2.99	58.1	19.8	20.8	115.7	261.1	37.9	13.2	181	6.1	160	565	1630	5017	1235	4.63	0.75	1.9	21.9	1658	356	1819	0.88	0.63	7.4	0.548	171	1.6	101	4.69	36.76	5.58	23.12	31.3	49.42	0	0	0	311
XE39554.0041.0448.2016.11.13	XE39554.0041.0448.2016.11.13	XE39554	Black_AA	Not_Hispanic_Latino	2_suppressed	botswana	nonMSM	40	female	9735	13.43	98.6	18.9	79.7	107.5	221.2	23.7	18.8	157	16.9	284	1353	2221	7364	49	22.46	1.06	7.8	27.5	2354	613	3669	0.93	0.6	7.3	0.87	368	2.4	19	0	26.86	214.31	32.03	36.05	30.94	0	0	0.53	115
XE40684.0024.0213.2017.01.11	XE40684.0024.0213.2017.01.11	XE40684	Black_AA	Not_Hispanic_Latino	2_suppressed	botswana	nonMSM	49	male	3288	1.13	20	9.6	7.7	11.5	146.6	35.8	5.1	288	1.8	135	414	1052	606	268	2.42	0.28	3.8	4.7	564	160	43	0.46	0.47	1.4	0.17	74	0.9	2	0.07	0.96	0.68	5.27	3.11	1.27	0	0	0	24
XE40690.0172.0365.2017.01.11	XE40690.0172.0365.2017.01.11	XE40690	Black_AA	Not_Hispanic_Latino	2_suppressed	botswana	nonMSM	32	male	4319	1.38	29.3	26	0.3	30.4	15.9	7.3	10.1	114	4.1	127	335	730	736	893	3.04	0.77	32.4	23.7	1493	280	1558	0.23	0.16	5.2	0.303	131	0.1	6	0.06	3.36	37.26	4.74	7.97	14.85	0	0	0	9
XE40701.0163.0103.2017.01.11	XE40701.0163.0103.2017.01.11	XE40701	Black_AA	Not_Hispanic_Latino	2_suppressed	botswana	nonMSM	48	male	19243	1.41	115.2	71	15.3	523.7	665.9	60.3	29.3	450	35	610	1879	2410	5793	224	8.99	1.24	12.8	16.5	6078	928	4952	2.34	1.06	8	0.544	246	2.2	16	8.04	84.83	1798.43	23.45	33.58	92.14	0	0	0	426
XE40717.0010.0265.2017.01.11	XE40717.0010.0265.2017.01.11	XE40717	Black_AA	Not_Hispanic_Latino	2_suppressed	botswana	nonMSM	35	male	8293	0	81.1	35.7	0	46.9	356.7	0	16.2	894	3.4	323	700	1030	2877	0	3.75	0.35	0	2875.2	1195	1	5	1.36	0.17	3.4	0.238	51	0	0	0	19.81	2.7	5.18	8.8	23.18	0	0	0	163
XE40723.0001.0384.2016.11.13	XE40723.0001.0384.2016.11.13	XE40723	Black_AA	Not_Hispanic_Latino	2_suppressed	botswana	nonMSM	40	female	10165	12.88	90.4	49.2	15.7	65.6	529.8	52.9	18.9	1084	11.6	392	1409	2278	3395	3904	9.83	1.87	163.9	131.5	3623	209	133	1.72	1.12	7	0.727	517	1.9	5	0.16	23.97	16.89	16.16	15.55	27.43	0	0	0.02	53
XE40739.0086.0309.2016.11.13	XE40739.0086.0309.2016.11.13	XE40739	Black_AA	Not_Hispanic_Latino	2_suppressed	botswana	nonMSM	36	female	4285	0.83	24.2	17.6	4.6	26.5	172.6	8.2	8.6	270	2.9	166	445	827	2241	2	3.16	0.54	1.1	1.9	1579	633	3605	0.59	0.37	4.2	0.375	68	0.1	34	0.04	2.01	0.55	4.18	4.3	2.97	0	0	0.02	17
XE40745.0006.0264.2017.01.11	XE40745.0006.0264.2017.01.11	XE40745	Black_AA	Not_Hispanic_Latino	2_suppressed	botswana	nonMSM	38	female	25900	2.38	118.4	72.6	0	45.7	1210.6	106.8	118.9	1830	39.1	894	1703	4715	1516	663	25.87	2.08	271.5	69.6	4763	1115	638	3.65	0.85	35.8	4.292	752	2.6	329	0	27.61	420.25	3.26	6.86	10.62	0	0	0	0
XE40751.0088.0096.2017.01.11	XE40751.0088.0096.2017.01.11	XE40751	Black_AA	Not_Hispanic_Latino	2_suppressed	botswana	nonMSM	48	female	7758	2.95	51.4	26.5	24.8	26	337.6	38.9	10.4	561	10.5	340	974	2318	10600	244	11.34	0.67	20.9	8.1	2423	275	543	2.57	0.99	9.1	0.904	64	1.7	187	0.35	4.91	5.31	10.38	8.74	3.81	0	0	0.27	70
XE41305.0193.0381.2017.01.11	XE41305.0193.0381.2017.01.11	XE41305	Black_AA	Not_Hispanic_Latino	2_suppressed	botswana	nonMSM	38	male	EMPTY	EMPTY	EMPTY	EMPTY	EMPTY	EMPTY	EMPTY	EMPTY	EMPTY	EMPTY	EMPTY	EMPTY	EMPTY	EMPTY	EMPTY	EMPTY	EMPTY	EMPTY	EMPTY	EMPTY	EMPTY	EMPTY	EMPTY	EMPTY	EMPTY	EMPTY	EMPTY	EMPTY	EMPTY	EMPTY	EMPTY	EMPTY	EMPTY	EMPTY	EMPTY	EMPTY	EMPTY	EMPTY	EMPTY	EMPTY
XE41311.0138.0314.2017.01.11	XE41311.0138.0314.2017.01.11	XE41311	Black_AA	Not_Hispanic_Latino	2_suppressed	botswana	nonMSM	37	female	11815	22.28	169.6	30.3	139.3	87.9	316.3	16.7	17.7	514	37.7	434	3163	3244	1318	964	31.3	22.25	14.6	280.6	2814	51664	5558	2.42	21.31	79.3	7.296	1142	538	114	7.54	23.01	320.54	24.24	18.42	30.91	0	0	0	2348
XE41327.0085.0446.2017.01.11	XE41327.0085.0446.2017.01.11	XE41327	Black_AA	Not_Hispanic_Latino	2_suppressed	botswana	nonMSM	48	male	EMPTY	EMPTY	EMPTY	EMPTY	EMPTY	EMPTY	EMPTY	EMPTY	EMPTY	EMPTY	EMPTY	EMPTY	EMPTY	EMPTY	EMPTY	EMPTY	EMPTY	EMPTY	EMPTY	EMPTY	EMPTY	EMPTY	EMPTY	EMPTY	EMPTY	EMPTY	EMPTY	EMPTY	EMPTY	EMPTY	EMPTY	EMPTY	EMPTY	EMPTY	EMPTY	EMPTY	EMPTY	EMPTY	EMPTY	EMPTY
XE41333.0136.0142.2017.01.11	XE41333.0136.0142.2017.01.11	XE41333	Black_AA	Not_Hispanic_Latino	2_suppressed	botswana	nonMSM	41	male	12845	7.2	119	74.3	0.4	37.8	709.4	17.7	41.1	438	14.4	591	1310	2599	4697	3804	10.96	2.44	174.2	132.6	8058	1036	6225	2.54	0.64	12.8	1.465	626	0	101	0.01	9.23	13.95	4.24	8.49	10.25	0	0	0	6
XE41349.0168.0361.2017.01.11	XE41349.0168.0361.2017.01.11	XE41349	Black_AA	Not_Hispanic_Latino	2_suppressed	botswana	nonMSM	39	female	4545	0.22	19.1	17.1	0	10.3	206.4	32	21.9	151	4.9	166	349	1381	465	10	2.67	0.88	0.3	0.6	1871	110	42	0.59	0.23	4.2	0.262	76	0	362	0.05	1.32	4.32	4.08	2.28	1.89	0	0	0.37	15
XE41561.0037.0280.2017.01.11	XE41561.0037.0280.2017.01.11	XE41561	Black_AA	Not_Hispanic_Latino	2_suppressed	botswana	nonMSM	38	female	EMPTY	EMPTY	EMPTY	EMPTY	EMPTY	EMPTY	EMPTY	EMPTY	EMPTY	EMPTY	EMPTY	EMPTY	EMPTY	EMPTY	EMPTY	EMPTY	EMPTY	EMPTY	EMPTY	EMPTY	EMPTY	EMPTY	EMPTY	EMPTY	EMPTY	EMPTY	EMPTY	EMPTY	EMPTY	EMPTY	EMPTY	EMPTY	EMPTY	EMPTY	EMPTY	EMPTY	EMPTY	EMPTY	EMPTY	EMPTY
XE41577.0170.0363.2017.01.11	XE41577.0170.0363.2017.01.11	XE41577	Black_AA	Not_Hispanic_Latino	2_suppressed	botswana	nonMSM	37	female	EMPTY	EMPTY	EMPTY	EMPTY	EMPTY	EMPTY	EMPTY	EMPTY	EMPTY	EMPTY	EMPTY	EMPTY	EMPTY	EMPTY	EMPTY	EMPTY	EMPTY	EMPTY	EMPTY	EMPTY	EMPTY	EMPTY	EMPTY	EMPTY	EMPTY	EMPTY	EMPTY	EMPTY	EMPTY	EMPTY	EMPTY	EMPTY	EMPTY	EMPTY	EMPTY	EMPTY	EMPTY	EMPTY	EMPTY	EMPTY
XE41583.0183.0373.2017.01.11	XE41583.0183.0373.2017.01.11	XE41583	Black_AA	Not_Hispanic_Latino	2_suppressed	botswana	nonMSM	36	female	EMPTY	EMPTY	EMPTY	EMPTY	EMPTY	EMPTY	EMPTY	EMPTY	EMPTY	EMPTY	EMPTY	EMPTY	EMPTY	EMPTY	EMPTY	EMPTY	EMPTY	EMPTY	EMPTY	EMPTY	EMPTY	EMPTY	EMPTY	EMPTY	EMPTY	EMPTY	EMPTY	EMPTY	EMPTY	EMPTY	EMPTY	EMPTY	EMPTY	EMPTY	EMPTY	EMPTY	EMPTY	EMPTY	EMPTY	EMPTY
XE41599.0005.0388.2016.11.13	XE41599.0005.0388.2016.11.13	XE41599	Black_AA	Not_Hispanic_Latino	2_suppressed	botswana	unknown	39	male	EMPTY	EMPTY	EMPTY	EMPTY	EMPTY	EMPTY	EMPTY	EMPTY	EMPTY	EMPTY	EMPTY	EMPTY	EMPTY	EMPTY	EMPTY	EMPTY	EMPTY	EMPTY	EMPTY	EMPTY	EMPTY	EMPTY	EMPTY	EMPTY	EMPTY	EMPTY	EMPTY	EMPTY	EMPTY	EMPTY	EMPTY	EMPTY	EMPTY	EMPTY	EMPTY	EMPTY	EMPTY	EMPTY	EMPTY	EMPTY
