# Supplementary material for: HIV-associated gut microbial alterations are dependent on host and geographic context
Source: Nat Commun. 2024 Feb 5;15:1055. doi: 10.1038/s41467-023-44566-4 (PMC10844288; doi:10.1038/s41467-023-44566-4)
Supplement: Supplementary file 5 — Supplementary Dataset 3 [file 41467_2023_44566_MOESM5_ESM.csv]

SampleID	SubjectID	Race	Ethnicity	HIV_Phenotype	Cohort	Sexual_Orientation	Age	Gender	Height_cm	Weight_kg	BMI	Current_CD4	Nadir_CD4	Current_ART	Days_ART	scd14_ng_ml_uvm	ifabp_pg_ml_uvm
105574.boston1.0139.2014.12.08	105574	Black_AA	Not_Hispanic_Latino	4_unsuppressed	boston	MSM	47	male	168	65	23,03004535	255	217	NA	0	1314,693	1737,674
108777.boston1.0140.2014.12.08	108777	White	Not_Hispanic_Latino	2_suppressed	boston	MSM	65	male	178	114	35,98030552	742	354	Lamivudine Zidovudine Abacavir Nevirapine	6905	1233,072	1202,799
112993.boston1.0141.2014.12.08	112993	Black_AA	Not_Hispanic_Latino	1_hiv_negative	boston	heterosexual	50	female	175	81	26,44897959	2563	2563	NA	NA	639,424	1310,643
123656.boston1.0005.2014.12.08	123656	White	Not_Hispanic_Latino	1_hiv_negative	boston	heterosexual	22	female	178	73	23,0400202	NA	NA	NA	NA	676,56	482,125
143200.boston1.0006.2014.12.08	143200	White	Not_Hispanic_Latino	2_suppressed	boston	MSM	30	male	NA	NA	NA	741	339	Stribild (Elvitegravir/Cobicistat/Emtricitabine/Tenofovir Disoproxil Fumarate)	NA	1277,638	1094,606
153724.boston1.0007.2014.12.08	153724	White	Not_Hispanic_Latino	4_unsuppressed	boston	heterosexual	53	female	165	80	29,38475666	402	402	NA	0	1991,145	2043,779
165642.boston1.0008.2014.12.08	165642	White	Not_Hispanic_Latino	1_hiv_negative	boston	heterosexual	30	male	NA	NA	NA	NA	NA	NA	NA	1146,075	906,255
194317.boston1.0010.2014.12.08	194317	Varied	Hispanic_Latino	2_suppressed	boston	heterosexual	41	female	173	141	47,11149721	1138	1049	Reyataz Truvada Norvir	6570	1720,373	1754,836
196203.boston1.0011.2014.12.08	196203	Black_AA	Not_Hispanic_Latino	4_unsuppressed	boston	MSM	39	male	178	98	30,93043808	828	533	NA	0	1283,15	984,164
205120.boston1.0013.2014.12.08	205120	Black_AA	Not_Hispanic_Latino	1_hiv_negative	boston	heterosexual	49	male	178	81	25,56495392	NA	NA	NA	NA	1119,4	700,896
211774.boston1.0014.2014.12.08	211774	White	Not_Hispanic_Latino	4_unsuppressed	boston	MSM	54	male	188	105	29,70801268	579	420	NA	0	1100,743	820,443
228437.boston1.0017.2014.12.08	228437	White	Not_Hispanic_Latino	1_hiv_negative	boston	heterosexual	26	female	160	66	25,78125	NA	NA	NA	NA	907,227	701,843
229969.boston1.0018.2014.12.08	229969	White	Not_Hispanic_Latino	1_hiv_negative	boston	heterosexual	49	male	180	81	25	NA	NA	NA	NA	978,956	2000,588
237983.boston1.0019.2014.12.08	237983	White	Not_Hispanic_Latino	4_unsuppressed	boston	heterosexual	66	female	152	83	35,92451524	1121	924	NA	0	1299,614	1613,533
258085.boston1.0142.2014.12.08	258085	Asian	Not_Hispanic_Latino	1_hiv_negative	boston	heterosexual	20	male	163	59	22,20633069	NA	NA	NA	NA	1044,398	1056,217
273479.boston1.0143.2014.12.08	273479	Black_AA	Not_Hispanic_Latino	4_unsuppressed	boston	heterosexual	54	male	170	76	26,29757785	248	18	NA	0	1532,568	4547,277
315504.boston1.0028.2014.12.08	315504	Black_AA	Not_Hispanic_Latino	4_unsuppressed	boston	MSM	57	male	188	95	26,87867813	436	385	NA	0	1079,081	1218,544
330183.boston1.0144.2014.12.08	330183	Black_AA	Not_Hispanic_Latino	4_unsuppressed	boston	MSM	52	male	NA	NA	NA	602	602	NA	0	1307,629	2280,544
337016.boston1.0030.2014.12.08	337016	White	Hispanic_Latino	1_hiv_negative	boston	heterosexual	54	female	NA	NA	NA	NA	NA	NA	NA	1497,185	627,695
365685.boston1.0032.2014.12.08	365685	Asian	Not_Hispanic_Latino	4_unsuppressed	boston	MSM	26	male	165	59	21,67125803	455	369	NA	0	946,576	755,857
386576.boston1.0035.2014.12.08	386576	Black_AA	Not_Hispanic_Latino	2_suppressed	boston	heterosexual	46	female	168	95	33,65929705	602	404	Emtricitabine Tenofovir	1825	1155,548	695,313
389876.boston1.0036.2014.12.08	389876	White	Not_Hispanic_Latino	4_unsuppressed	boston	MSM	35	male	173	84	28,06642387	418	369	NA	0	1068,817	1103,873
410644.boston1.0125.2014.12.08	410644	White	Not_Hispanic_Latino	1_hiv_negative	boston	heterosexual	34	female	163	55	20,70081674	NA	NA	NA	NA	1343,643	929,182
410932.boston1.0039.2014.12.08	410932	White	Not_Hispanic_Latino	4_unsuppressed	boston	MSM	52	male	180	105	32,40740741	400	346	NA	0	1168,624	826,465
413736.boston1.0126.2014.12.08	413736	White	Not_Hispanic_Latino	1_hiv_negative	boston	heterosexual	35	male	177	89	28,40818411	NA	NA	NA	NA	1010,01	1440,148
427838.boston1.0127.2014.12.08	427838	White	Not_Hispanic_Latino	1_hiv_negative	boston	heterosexual	63	female	163	52	19,57168128	NA	NA	NA	NA	1317,17	1280,024
453548.boston1.0045.2014.12.08	453548	White	Not_Hispanic_Latino	1_hiv_negative	boston	heterosexual	58	male	191	89	24,39626107	612	612	NA	NA	1116,632	805,958
460380.boston1.0046.2014.12.08	460380	Black_AA	Not_Hispanic_Latino	2_suppressed	boston	heterosexual	51	female	NA	NA	NA	392	392	Elvitegravir Cobicistat Emtricitabine Tenofovir Abacavir	NA	1025,536	2104,587
473516.boston1.0047.2014.12.08	473516	White	Not_Hispanic_Latino	2_suppressed	boston	MSM	37	male	182	123	37,13319647	724	589	none (EC)	none (EC)	1079,665	1360,731
479693.boston1.0048.2014.12.08	479693	Asian	Not_Hispanic_Latino	4_unsuppressed	boston	MSM	41	male	NA	NA	NA	560	312	NA	0	1352,44	1177,575
485548.boston1.0049.2014.12.08	485548	White	Not_Hispanic_Latino	4_unsuppressed	boston	MSM	53	male	NA	NA	NA	205	149	NA	0	1192,712	611,516
498553.boston1.0050.2014.12.08	498553	White	Not_Hispanic_Latino	2_suppressed	boston	heterosexual	44	male	170	89	30,79584775	943	432	Truvada Ritonavir Atazanavir	1401	1148,989	942,528
505402.boston1.0051.2014.12.08	505402	White	Not_Hispanic_Latino	4_unsuppressed	boston	MSM	44	male	NA	NA	NA	460	290	NA	0	1862,499	497,937
516980.boston1.0130.2014.12.08	516980	Black_AA	Not_Hispanic_Latino	4_unsuppressed	boston	MSM	53	male	175	110	35,91836735	494	16	NA	0	1540,936	1513,281
522458.boston1.0132.2014.12.08	522458	White	Not_Hispanic_Latino	1_hiv_negative	boston	heterosexual	62	male	171	72	24,62296091	NA	NA	NA	NA	1037,895	741,231
526318.boston1.0133.2014.12.08	526318	White	Hispanic_Latino	4_unsuppressed	boston	MSM	53	male	NA	NA	NA	465	352	NA	0	1188,16	3261,027
527968.boston1.0057.2014.12.08	527968	White	Not_Hispanic_Latino	1_hiv_negative	boston	MSM	55	male	178	80	25,2493372	NA	NA	NA	NA	925,4	436,359
529516.boston1.0136.2014.12.08	529516	White	Not_Hispanic_Latino	4_unsuppressed	boston	MSM	53	male	175	74	24,16326531	584	425	NA	0	1222,911	2633,396
533586.boston1.0059.2014.12.08	533586	Black_AA	Not_Hispanic_Latino	4_unsuppressed	boston	MSM	54	male	175	92	30,04081633	911	565	NA	0	1211,36	3791,646
534694.boston1.0060.2014.12.08	534694	White	Not_Hispanic_Latino	4_unsuppressed	boston	MSM	57	male	183	82	24,48565201	777	607	NA	0	1067,004	948,652
604772.boston1.0071.2014.12.08	604772	White	Not_Hispanic_Latino	4_unsuppressed	boston	MSM	71	male	NA	NA	NA	466	344	NA	0	958,681	1091,723
614225.boston1.0073.2014.12.08	614225	Black_AA	Not_Hispanic_Latino	2_suppressed	boston	MSM	70	male	178	108	34,08660523	453	NA	Atripla	NA	1585,868	5145,634
615167.boston1.0074.2014.12.08	615167	White	Not_Hispanic_Latino	4_unsuppressed	boston	MSM	44	male	175	80	26,12244898	640	317	NA	0	1385,465	588,191
616147.boston1.0075.2014.12.08	616147	White	Not_Hispanic_Latino	4_unsuppressed	boston	MSM	48	male	178	102	32,19290494	769	464	NA	0	1413,801	345,702
653425.boston1.0077.2014.12.08	653425	White	Not_Hispanic_Latino	1_hiv_negative	boston	heterosexual	26	male	175	84	27,42857143	NA	NA	NA	NA	844,357	1466,257
666207.boston1.0079.2014.12.08	666207	White	Not_Hispanic_Latino	1_hiv_negative	boston	heterosexual	25	female	178	74	23,35563691	NA	NA	NA	NA	1045,72	567,412
694413.boston1.0080.2014.12.08	694413	White	Not_Hispanic_Latino	4_unsuppressed	boston	MSM	46	male	NA	NA	NA	479	374	NA	0	858,373	773,1
708968.boston1.0083.2014.12.08	708968	White	Not_Hispanic_Latino	1_hiv_negative	boston	heterosexual	22	female	165	64	23,50780533	NA	NA	NA	NA	878,968	1161,087
734962.boston1.0085.2014.12.08	734962	Black_AA	Not_Hispanic_Latino	2_suppressed	boston	heterosexual	51	female	NA	NA	NA	667	10	Atazanavir Ritonavir Emtricitabine Tenofovir	NA	1965,128	1538,134
745577.boston1.0086.2014.12.08	745577	Black_AA	Not_Hispanic_Latino	4_unsuppressed	boston	MSM	54	male	155	84	34,9635796	796	796	NA	0	1334,458	1272,548
758572.boston1.0088.2014.12.08	758572	White	Not_Hispanic_Latino	1_hiv_negative	boston	heterosexual	24	female	163	59	22,20633069	NA	NA	NA	NA	1017,065	687,593
775609.boston1.0091.2014.12.08	775609	White	Not_Hispanic_Latino	1_hiv_negative	boston	MSM	49	male	170	80	27,6816609	NA	NA	NA	NA	1150,385	2335,016
813341.boston1.0095.2014.12.08	813341	White	Not_Hispanic_Latino	2_suppressed	boston	MSM	55	male	188	86	24,33227705	151	13	Truvada (Emtricitabine/Tenofovir Disoproxil Fumarate) Reyataz (Atazanavir) Norvir (Ritonavir)	4488	1079,081	1723,486
819622.boston1.0096.2014.12.08	819622	White	Not_Hispanic_Latino	1_hiv_negative	boston	MSM	57	male	165	66	24,24242424	933	933	NA	NA	1054,983	2338,864
842279.boston1.0097.2014.12.08	842279	White	Not_Hispanic_Latino	4_unsuppressed	boston	MSM	69	male	170	77	26,64359862	584	533	NA	0	1412,217	2446,724
847041.boston1.0098.2014.12.08	847041	Black_AA	Not_Hispanic_Latino	4_unsuppressed	boston	heterosexual	51	female	150	70	31,11111111	1685	849	NA	0	1151,088	985,049
862898.boston1.0103.2014.12.08	862898	Varied	Not_Hispanic_Latino	4_unsuppressed	boston	MSM	35	male	175	100	32,65306122	698	698	NA	0	1265,337	1950,288
874612.boston1.0105.2014.12.08	874612	White	Not_Hispanic_Latino	1_hiv_negative	boston	heterosexual	51	female	NA	NA	NA	NA	NA	NA	NA	1832,307	1960,655
880160.boston1.0106.2014.12.08	880160	White	Not_Hispanic_Latino	1_hiv_negative	boston	heterosexual	29	female	168	66	23,38435374	545	545	NA	NA	893,497	787,21
899025.boston1.0107.2014.12.08	899025	AmericanIndian_Alaska	Not_Hispanic_Latino	2_suppressed	boston	heterosexual	63	female	NA	NA	NA	464	163	Norvir Azigan (?Ziagen) Invirase	NA	1393,072	1117,727
900158.boston1.0108.2014.12.08	900158	White	Not_Hispanic_Latino	1_hiv_negative	boston	heterosexual	57	male	175	97	31,67346939	NA	NA	NA	NA	1255,016	747,979
911594.boston1.0109.2014.12.08	911594	White	Not_Hispanic_Latino	1_hiv_negative	boston	heterosexual	53	male	NA	NA	NA	NA	NA	NA	NA	1367	573,027
923358.boston1.0111.2014.12.08	923358	White	Not_Hispanic_Latino	2_suppressed	boston	MSM	59	male	180	91	28,08641975	1282	277	Emtricitabine Tenofovir Atazanavir Ritonavir	3800	1377,659	1377,265
950965.boston1.0116.2014.12.08	950965	White	Not_Hispanic_Latino	4_unsuppressed	boston	MSM	38	male	NA	NA	NA	596	395	NA	0	1230,968	854,525
953586.boston1.0117.2014.12.08	953586	Asian	Not_Hispanic_Latino	1_hiv_negative	boston	heterosexual	21	female	173	66	22,05219018	NA	NA	NA	NA	1064,33	1033,595
958793.boston1.0118.2014.12.08	958793	White	Hispanic_Latino	4_unsuppressed	boston	MSM	54	male	180	103	31,79012346	387	387	NA	0	1203,365	1096,166
966971.boston1.0120.2014.12.08	966971	White	Not_Hispanic_Latino	1_hiv_negative	boston	heterosexual	59	male	178	80	25,2493372	NA	NA	NA	NA	1750,011	1235,076
970489.boston1.0121.2014.12.08	970489	White	Not_Hispanic_Latino	4_unsuppressed	boston	MSM	33	male	178	75	23,67125363	528	528	NA	0	1249,141	1251,333
995725.boston1.0123.2014.12.08	995725	White	Not_Hispanic_Latino	2_suppressed	boston	MSM	48	male	173	89	29,73704434	1128	499	Atripla	526	2027,834	2071,181
529863.boston.0165.2017.04.06	529863	White	Not_Hispanic_Latino	1_hiv_negative	boston	heterosexual	22	female	175	61	19,91836735	NA	NA	NA	NA	1302,296	2871,13
608647.boston.0072.2017.04.06	608647	White	Hispanic_Latino	4_unsuppressed	boston	MSM	27	male	168	74	26,21882086	529	242	NA	0	1218,663	1693,425
686039.0040.0323.2017.04.06	686039	White	Not_Hispanic_Latino	2_suppressed	boston	heterosexual	54	female	155	54	22,47658689	779	329	Prezista (Darunavir) Norvir (Ritonavir) Truvada (Emtricitabine/Tenofovir Disoproxil Fumarate) Selzentry (Maraviroc) Tivicay (Dolutegravir)	3808	1743,256	1509,64
WT24922.0093.0468.2017.04.06	WT24922	Black_AA	Not_Hispanic_Latino	1_hiv_negative	botswana	NA	42	female	169	67	23,45856238	NA	NA	NA	NA	NA	NA
102438.0086.0363.2017.03.15	102438	Black_AA	Not_Hispanic_Latino	4_unsuppressed	boston	heterosexual	55	female	170	85	29,41176471	402	402	NA	0	1402,912	958,458
106085.0054.0333.2017.03.15	106085	Black_AA	Not_Hispanic_Latino	2_suppressed	boston	heterosexual	58	male	198	105	26,78298133	1195	385	Truvada (Emtricitabine/Tenofovir Disoproxil Fumarate) Isentress (Raltegravir) Ziagen (Abacavir)	4809	1284,625	3058,39
122897.0017.0307.2017.03.15	122897	White	Not_Hispanic_Latino	1_hiv_negative	boston	heterosexual	24	female	170	66	22,83737024	NA	NA	NA	NA	788,135	1101,062
129226.0089.0367.2017.03.15	129226	White	Not_Hispanic_Latino	1_hiv_negative	boston	MSM	32	male	175	60	19,59183673	NA	NA	NA	NA	1162,522	683,072
136376.0013.0302.2017.03.15	136376	Black_AA	Not_Hispanic_Latino	2_suppressed	boston	heterosexual	49	male	185	91	26,58875091	396	396	Viread Tivicay Epicom	1825	1392,933	2566,561
148342.0027.0314.2017.03.15	148342	Black_AA	Not_Hispanic_Latino	2_suppressed	boston	MSM	48	male	180	111	34,25925926	748	300	Stribild (Elvitegravir/Cobicistat/Emtricitabine/Tenofovir Disoproxil Fumarate)	1030	1255,414	3310,575
157072.0043.0244.2017.03.15	157072	White	Not_Hispanic_Latino	4_unsuppressed	boston	MSM	65	male	178	102	32,19290494	1117	NA	NA	0	915,649	773,353
175067.0033.0231.2017.03.15	175067	White	Not_Hispanic_Latino	1_hiv_negative	boston	MSM	26	male	168	61	21,61281179	NA	NA	NA	NA	1045,924	946,673
181090.0091.0369.2017.03.15	181090	Varied	Hispanic_Latino	2_suppressed	boston	MSM	25	male	185	98	28,63403944	662	662	NA	NA	1024,575	4441,473
189326.0070.0343.2017.03.15	189326	White	Not_Hispanic_Latino	4_unsuppressed	boston	MSM	55	male	NA	143	NA	1002	355	NA	0	1427,801	2264,545
191447.0008.0296.2017.03.15	191447	White	Hispanic_Latino	2_suppressed	boston	MSM	45	male	175	105	34,28571429	782	782	Genvoya (Elvitegravir/Cobicistat/Emtricitabine/Tenofovir Alafenamide)	2165	1140,189	4916,211
207295.0010.0298.2017.03.15	207295	Black_AA	Not_Hispanic_Latino	1_hiv_negative	boston	MSM	52	male	175	84	27,42857143	985	985	NA	NA	NA	NA
211578.0032.0230.2017.03.15	211578	Black_AA	Not_Hispanic_Latino	1_hiv_negative	boston	heterosexual	40	female	NA	NA	NA	NA	NA	NA	NA	1120,874	751,248
228516.0076.0350.2017.03.15	228516	White	Not_Hispanic_Latino	2_suppressed	boston	MSM	51	male	178	74	23,35563691	367	282	Fosamprenavir Raltegravir Emtricitabine (Truvada) Tenofovir (Truvada)	4188	1318,763	3274,078
236532.0078.0379.2017.03.15	236532	White	Not_Hispanic_Latino	2_suppressed	boston	MSM	54	male	180	86	26,54320988	386	213	Prezista (Darunavir) Atripla (Efavirenz/Emtricitabine/Tenofovir Disoproxil Fumarate) Tivicay (Dolutegravir)	6949	1109,358	1671,095
238426.0046.0247.2017.03.15	238426	White	Not_Hispanic_Latino	1_hiv_negative	boston	heterosexual	29	female	173	80	26,7299275	946	946	NA	NA	1554,723	878,71
249768.0083.0359.2017.03.15	249768	White	Not_Hispanic_Latino	1_hiv_negative	boston	heterosexual	58	female	165	72	26,44628099	1148	1148	NA	NA	1661,831	1457,505
251073.0025.0221.2017.03.15	251073	White	Not_Hispanic_Latino	1_hiv_negative	boston	heterosexual	48	female	160	59	23,046875	NA	NA	NA	NA	1296,541	622,398
285803.0064.0338.2017.03.15	285803	White	Not_Hispanic_Latino	1_hiv_negative	boston	heterosexual	56	male	NA	NA	NA	NA	NA	NA	NA	1639,687	2274,149
293340.0035.0233.2017.03.15	293340	Black_AA	Not_Hispanic_Latino	2_suppressed	boston	MSM	46	male	175	80	26,12244898	647	27	Atripla (Efavirenz/Emtricitabine/Tenofovir Disoproxil Fumarate)	5379	1314,137	1596,651
305385.0051.0330.2017.03.15	305385	White	Not_Hispanic_Latino	1_hiv_negative	boston	heterosexual	31	female	NA	NA	NA	NA	NA	NA	NA	780,955	456,672
310817.0006.0293.2017.03.15	310817	White	Not_Hispanic_Latino	2_suppressed	boston	MSM	54	male	175	87	28,40816327	1057	415	Emtricitabine Tenofovir Efavirenz	4892	1469,354	2244,347
331904.0098.0430.2017.03.15	331904	Varied	Not_Hispanic_Latino	4_unsuppressed	boston	heterosexual	19	female	168	138	48,89455782	908	908	NA	0	1487,921	1770,386
347964.0061.0336.2017.03.15	347964	NA	NA	1_hiv_negative	boston	heterosexual	18	female	157	52	21,09619051	NA	NA	NA	NA	1267,062	896,668
350103.0012.0301.2017.03.15	350103	White	Not_Hispanic_Latino	4_unsuppressed	boston	heterosexual	43	female	NA	NA	NA	942	474	NA	0	1736,236	3188,395
380272.0044.0245.2017.03.15	380272	Black_AA	Not_Hispanic_Latino	2_suppressed	boston	MSM	47	male	193	134	35,97412011	917	222	Abacavir Tivicay Lamivudine	NA	835,618	1430,486
387879.0030.0228.2017.03.15	387879	Black_AA	Not_Hispanic_Latino	2_suppressed	boston	MSM	34	male	191	111	30,42679751	1583	500	Genvoya (Elvitegravir/Cobicistat/Emtricitabine/Tenofovir Alafenamide)	1895	1203,365	400,908
400609.0058.0262.2017.03.15	400609	NA	NA	1_hiv_negative	boston	heterosexual	30	female	163	73	27,47562949	NA	NA	NA	NA	1165,368	938,354
408044.0052.0331.2017.03.15	408044	White	Not_Hispanic_Latino	1_hiv_negative	boston	heterosexual	58	female	NA	NA	NA	NA	NA	NA	NA	1187,283	813,014
419034.0081.0382.2017.03.15	419034	White	Hispanic_Latino	1_hiv_negative	boston	heterosexual	55	male	175	77	25,14285714	1590	913	NA	NA	718,279	2072,213
432158.0045.0246.2017.03.15	432158	White	Not_Hispanic_Latino	2_suppressed	boston	MSM	60	male	175	86	28,08163265	493	165	Tivicay (Dolutegravir) Descovy (Emtricitabine/Tenofovir Alafenamide)	7124	796,818	625,681
442916.0037.0319.2017.03.15	442916	Black_AA	Not_Hispanic_Latino	1_hiv_negative	boston	heterosexual	19	female	157	55	22,31327843	NA	NA	NA	NA	NA	NA
444991.0047.0327.2017.03.15	444991	White	Not_Hispanic_Latino	4_unsuppressed	boston	MSM	28	male	178	70	22,09317005	267	223	NA	0	2082,653	2005,954
460929.0041.0324.2017.03.15	460929	Varied	Not_Hispanic_Latino	1_hiv_negative	boston	heterosexual	23	male	175	82	26,7755102	NA	NA	NA	NA	784,578	706,863
466105.0018.0377.2017.03.15	466105	White	Not_Hispanic_Latino	2_suppressed	boston	MSM	61	male	183	111	33,14521186	721	351	Viramune (Nevirapine) Truvada (Emtricitabine/Tenofovir Disoproxil Fumarate)	6898	2082,653	1092,133
470588.0066.0340.2017.03.15	470588	White	Not_Hispanic_Latino	1_hiv_negative	boston	heterosexual	36	female	NA	NA	NA	1194	1142	NA	NA	811,967	1033,148
481066.boston.0168.2017.03.15	481066	Black_AA	Not_Hispanic_Latino	1_hiv_negative	boston	heterosexual	36	female	155	92	38,29344433	NA	NA	NA	NA	1349,951	741,245
487268.0057.0261.2017.03.15	487268	White	Not_Hispanic_Latino	2_suppressed	boston	MSM	54	male	173	81	27,06405159	659	659	Sustiva (Efavirenz) Epivir (Lamivudine) Viread (Tenofovir Disoproxil Fumarate)	6474	1488,133	2529,469
498229.0036.0318.2017.03.15	498229	White	Not_Hispanic_Latino	2_suppressed	boston	MSM	52	male	178	91	28,72112107	1766	1097	Norvir (Ritonavir) Ziagen (Abacavir) Viramune (Nevirapine) Prezista (Darunavir)	6224	1285,498	1793,012
498554.0062.0337.2017.03.15	498554	Varied	Not_Hispanic_Latino	4_unsuppressed	boston	MSM	52	male	NA	86	NA	464	364	NA	0	1767,815	2531,161
502743.0038.0320.2017.03.15	502743	White	Not_Hispanic_Latino	1_hiv_negative	boston	heterosexual	24	male	183	64	19,11075278	NA	NA	NA	NA	1196,474	690,838
515591.0056.0334.2017.03.15	515591	White	Not_Hispanic_Latino	1_hiv_negative	boston	heterosexual	52	male	175	86	28,08163265	499	441	NA	NA	906,811	444,387
516035.0020.0310.2017.03.15	516035	White	Not_Hispanic_Latino	4_unsuppressed	boston	MSM	55	male	163	80	30,1102789	794	449	NA	0	1190,459	4376,568
521471.0067.0341.2017.03.15	521471	White	Hispanic_Latino	4_unsuppressed	boston	MSM	33	male	160	64	25	837	837	NA	0	1041,613	1630,756
524541.0024.0313.2017.03.15	524541	White	Hispanic_Latino	2_suppressed	boston	MSM	49	male	183	80	23,88844098	220	25	Truvada (Emtricitabine/Tenofovir Disoproxil Fumarate) Norvir (Ritonavir) Reyataz (Atazanavir)	5288	1303,774	1545,366
560575.0080.0381.2017.03.15	560575	White	Hispanic_Latino	2_suppressed	boston	MSM	49	male	165	79	29,0174472	512	39	Triumeq (Dolutegravir/Abacavir/Lamivudine)	3723	1161,023	1115,079
564855.0053.0332.2017.03.15	564855	White	Not_Hispanic_Latino	2_suppressed	boston	MSM	35	male	188	98	27,7274785	1267	808	Elvitegravir (Stribild) Cobicistat (Stribild) Emtricitabine (Stribild) Tenofovir (Stribild)	369	1168,324	2971,313
565723.0005.0292.2017.03.15	565723	NA	NA	1_hiv_negative	boston	heterosexual	32	female	170	54	18,68512111	NA	NA	NA	NA	1079,665	1951,587
588311.0072.0346.2017.03.15	588311	Varied	Hispanic_Latino	1_hiv_negative	boston	heterosexual	40	male	NA	NA	NA	NA	NA	NA	NA	1521,934	1187,051
596527.0095.0374.2017.03.15	596527	Black_AA	Not_Hispanic_Latino	1_hiv_negative	boston	MSM	46	male	173	132	44,10438037	1184	1184	NA	NA	1168,531	725,316
614631.0065.0339.2017.03.15	614631	White	Not_Hispanic_Latino	2_suppressed	boston	MSM	58	male	183	108	32,24939532	463	319	Emtricitabine Tenofovir Tivicay (Dolutegravir)	632	1292,846	1577,194
629358.0009.0297.2017.03.15	629358	NA	NA	2_suppressed	boston	MSM	48	male	168	61	21,61281179	NA	NA	Atripla	1313	NA	NA
637837.0021.0312.2017.03.15	637837	White	Not_Hispanic_Latino	4_unsuppressed	boston	MSM	36	male	180	85	26,2345679	536	444	NA	0	1337,515	1989,868
651433.0099.0431.2017.03.15	651433	NA	NA	4_unsuppressed	boston	heterosexual	61	male	168	72	25,51020408	701	701	NA	0	1240,235	7679,484
658217.0055.0258.2017.03.15	658217	White	Not_Hispanic_Latino	2_suppressed	boston	MSM	54	male	168	77	27,28174603	706	88	Epzicom Kaletra	NA	1155,548	2535,466
711750.0082.0383.2017.03.15	711750	White	Not_Hispanic_Latino	1_hiv_negative	boston	heterosexual	46	male	180	103	31,79012346	1298	1298	NA	NA	1450,948	2124,01
721154.0060.0335.2017.03.15	721154	Varied	Not_Hispanic_Latino	2_suppressed	boston	MSM	54	male	170	84	29,06574394	921	662	Elvitegravir Cobicistat Emtricitabine Tenofovir	167	991,848	2792,95
721729.0088.0366.2017.03.15	721729	White	Not_Hispanic_Latino	2_suppressed	boston	heterosexual	39	female	173	52	17,37445287	545	275	Atripla (Efavirenz/Emtricitabine/Tenofovir Disoproxil Fumarate)	2604	2013,367	1768,08
722188.0063.0268.2017.03.15	722188	Black_AA	Not_Hispanic_Latino	2_suppressed	boston	heterosexual	59	male	174	96	31,70828379	902	735	Atripla	1490	1663,737	2504,24
725896.0022.0218.2017.03.15	725896	White	Not_Hispanic_Latino	1_hiv_negative	boston	heterosexual	61	female	175	109	35,59183673	559	559	NA	NA	1440,944	1940,934
732425.0039.0378.2017.03.15	732425	White	Not_Hispanic_Latino	1_hiv_negative	boston	heterosexual	44	male	180	84	25,92592593	NA	NA	NA	NA	1083,502	1534,478
735345.0071.0345.2017.03.15	735345	Varied	Not_Hispanic_Latino	4_unsuppressed	boston	MSM	52	male	170	79	27,33564014	497	257	NA	0	905,851	1993,088
768392.0096.0375.2017.03.15	768392	Black_AA	Not_Hispanic_Latino	1_hiv_negative	boston	heterosexual	52	female	178	90	28,40550436	1711	1711	NA	NA	NA	NA
805457.0094.0373.2017.03.15	805457	White	Hispanic_Latino	4_unsuppressed	boston	MSM	29	male	175	68	22,20408163	160	160	NA	0	990,294	2042,828
805641.0015.0305.2017.03.15	805641	Black_AA	Not_Hispanic_Latino	1_hiv_negative	boston	heterosexual	60	male	188	70	19,80534178	527	527	NA	NA	1085,014	877,698
839338.0011.0300.2017.03.15	839338	White	Not_Hispanic_Latino	2_suppressed	boston	MSM	54	male	180	77	23,7654321	577	307	Ziagen (Abacavir) Sustiva (Efavirenz)	4955	1263,549	1134,019
848334.0077.0351.2017.03.15	848334	NA	NA	2_suppressed	boston	heterosexual	56	male	175	70	22,85714286	309	291	NA	NA	901,777	2288,312
885614.0048.0328.2017.03.15	885614	White	Not_Hispanic_Latino	1_hiv_negative	boston	heterosexual	27	male	183	84	25,08286303	NA	NA	NA	NA	828,927	1219,803
888751.0019.0309.2017.03.15	888751	White	Not_Hispanic_Latino	1_hiv_negative	boston	heterosexual	54	male	NA	NA	NA	NA	NA	NA	NA	1289,525	469,876
893231.0074.0348.2017.03.15	893231	White	Not_Hispanic_Latino	1_hiv_negative	boston	heterosexual	42	male	173	86	28,73467206	625	512	NA	NA	1642,228	3921,225
902901.0029.0226.2017.03.15	902901	White	Not_Hispanic_Latino	4_unsuppressed	boston	MSM	23	male	175	84	27,42857143	1386	1106	NA	0	1469,377	1422,51
905350.0085.0362.2017.03.15	905350	White	Not_Hispanic_Latino	2_suppressed	boston	MSM	46	male	180	79	24,38271605	758	332	Emtricitabine Tenofovir Ritonavir Atazanavir Abacavir	6307	1871,986	1511,896
908782.0092.0371.2017.03.15	908782	White	Not_Hispanic_Latino	4_unsuppressed	boston	MSM	37	male	175	NA	NA	522	364	NA	0	1127,691	1874,431
909824.boston.0174.2017.03.15	909824	White	Not_Hispanic_Latino	1_hiv_negative	boston	MSM	51	male	168	80	28,3446712	NA	NA	NA	NA	1127,691	1411,44
910641.0031.0316.2017.03.15	910641	Black_AA	Not_Hispanic_Latino	1_hiv_negative	boston	heterosexual	56	female	155	77	32,04994797	691	691	NA	NA	1144,585	375,677
916034.0034.0232.2017.03.15	916034	White	Hispanic_Latino	4_unsuppressed	boston	MSM	44	male	183	84	25,08286303	595	467	NA	0	1322,946	2189,428
919901.0026.0222.2017.03.15	919901	White	Not_Hispanic_Latino	1_hiv_negative	boston	heterosexual	54	male	170	105	36,33217993	1106	1106	NA	NA	1889,127	1468,865
940622.0075.0349.2017.03.15	940622	Black_AA	Not_Hispanic_Latino	2_suppressed	boston	MSM	55	male	178	88	27,77427093	410	187	Emtricitabine Tenofovir Efavirenz	NA	1283,157	1471,147
959714.0004.0291.2017.03.15	959714	NA	NA	2_suppressed	boston	MSM	47	male	185	91	26,58875091	796	715	Stribild (Elvitegravir/Cobicistat/Emtricitabine/Tenofovir Disoproxil Fumarate)	1920	1107,64	2260,941
959734.0090.0368.2017.03.15	959734	White	Not_Hispanic_Latino	1_hiv_negative	boston	heterosexual	47	male	173	89	29,73704434	818	818	NA	NA	984,7	1612,54
968359.0087.0365.2017.03.15	968359	Black_AA	Hispanic_Latino	2_suppressed	boston	MSM	55	male	175	81	26,44897959	996	312	Complera	NA	1502,599	2749,463
968902.0073.0347.2017.03.15	968902	White	Not_Hispanic_Latino	1_hiv_negative	boston	heterosexual	29	female	178	85	26,82742078	1758	1758	NA	NA	1360,52	608,705
972684.0028.0224.2017.03.15	972684	Black_AA	Not_Hispanic_Latino	2_suppressed	boston	MSM	63	male	173	77	25,72755521	962	635	Elvitegravir (Genvoya) Cobicistat (Genvoya) Emtricitabine (Genvoya) Tenofovir (Genvoya)	286	843,577	3393,466
975240.0016.0306.2017.03.15	975240	White	Hispanic_Latino	2_suppressed	boston	MSM	32	male	168	77	27,28174603	1036	567	Atripla (Efavirenz/Emtricitabine/Tenofovir Disoproxil Fumarate)	3291	1437,617	1046,615
976183.0050.0329.2017.03.15	976183	White	Not_Hispanic_Latino	1_hiv_negative	boston	heterosexual	23	female	173	70	23,38868656	NA	NA	NA	NA	869,351	625,909
979196.0003.0290.2017.03.15	979196	White	Not_Hispanic_Latino	2_suppressed	boston	MSM	55	male	180	70	21,60493827	904	376	Norvir (Ritonavir) Kaletra (Lopinavir/Ritonavir) Tivicay (Dolutegravir)	2671	692,224	2136,877
989517.0068.0274.2017.03.15	989517	Black_AA	Not_Hispanic_Latino	2_suppressed	boston	MSM	70	male	170	61	21,10726644	1187	369	Atripla (Efavirenz/Emtricitabine/Tenofovir Disoproxil Fumarate)	3230	2602,069	4057,262
WT09782.0159.0121.2017.02.01	WT09782	Black_AA	Not_Hispanic_Latino	1_hiv_negative	botswana	NA	32	male	171	56	19,15119182	NA	NA	NA	NA	1351,066	1486,08
WT15101.0174.0106.2017.02.01	WT15101	Black_AA	Not_Hispanic_Latino	1_hiv_negative	botswana	NA	30	male	168	53	18,77834467	NA	NA	NA	NA	NA	NA
WT42336.0160.0122.2017.02.01	WT42336	Black_AA	Not_Hispanic_Latino	1_hiv_negative	botswana	NA	44	male	173	53	17,70857697	NA	NA	NA	NA	744,909	1375,059
WT44778.0158.0120.2017.02.01	WT44778	Black_AA	Not_Hispanic_Latino	1_hiv_negative	botswana	NA	49	male	170	69	23,87543253	NA	NA	NA	NA	1160,73	2172,946
XE17833.0092.0100.2017.02.01	XE17833	Black_AA	Not_Hispanic_Latino	4_unsuppressed	botswana	NA	33	female	164	57	21,19274242	454	NA	NA	NA	1380,179	5508,202
XE22903.0043.0125.2017.02.01	XE22903	Black_AA	Not_Hispanic_Latino	4_unsuppressed	botswana	NA	34	female	151	46	20,17455375	145	NA	NA	NA	1575,851	1312,914
XE28163.0194.0127.2017.02.01	XE28163	Black_AA	Not_Hispanic_Latino	4_unsuppressed	botswana	NA	45	female	161	49	18,90359168	140	NA	NA	NA	1660,08	2673,826
WM26348.0100.0113.2017.01.11	WM26348	Black_AA	Not_Hispanic_Latino	2_suppressed	botswana	NA	40	male	169	62	21,70792339	397	157	NA	3947	1271,898	1660,521
WM26354.0139.0315.2017.01.11	WM26354	Black_AA	Not_Hispanic_Latino	2_suppressed	botswana	NA	40	male	161	54	20,83252961	450	166	NA	3732	2754,057	2990,945
WQ64001.0145.0143.2017.01.11	WQ64001	Black_AA	Not_Hispanic_Latino	1_hiv_negative	botswana	NA	30	male	182	63	19,0194421	NA	NA	NA	NA	NA	NA
WS20813.0155.0153.2017.01.11	WS20813	Black_AA	Not_Hispanic_Latino	2_suppressed	botswana	NA	34	male	181	82	25,029761	493	5	NA	2325	1408,789	2412,51
WS21384.0094.0102.2017.01.11	WS21384	Black_AA	Not_Hispanic_Latino	2_suppressed	botswana	NA	49	male	181	73	22,28259211	890	NA	NA	4127	1033,064	2112,916
WS21401.0047.0283.2017.01.11	WS21401	Black_AA	Not_Hispanic_Latino	2_suppressed	botswana	NA	45	male	173	57	19,04507334	468	25	NA	4230	1302,38	1443,061
WS21556.0141.0317.2017.01.11	WS21556	Black_AA	Not_Hispanic_Latino	2_suppressed	botswana	NA	37	female	153	68	29,0486565	410	73	NA	3669	1551,367	1779,341
WS21562.0055.0438.2017.01.11	WS21562	Black_AA	Not_Hispanic_Latino	2_suppressed	botswana	NA	34	female	158	54	21,63114885	522	NA	NA	4156	1715,845	3675,496
WS21578.0125.0134.2017.01.11	WS21578	Black_AA	Not_Hispanic_Latino	2_suppressed	botswana	NA	36	male	169	66	23,10843458	273	NA	NA	2527	2134,477	7197,436
WS21584.0066.0321.2017.01.11	WS21584	Black_AA	Not_Hispanic_Latino	2_suppressed	botswana	NA	39	male	179	86	26,84061047	492	109	NA	4133	1443,899	8227,515
WS22205.0097.0110.2017.01.11	WS22205	Black_AA	Not_Hispanic_Latino	2_suppressed	botswana	NA	40	male	165	50	18,36547291	340	5	NA	3085	1101,412	5441,128
WS74808.0165.0347.2017.01.11	WS74808	Black_AA	Not_Hispanic_Latino	2_suppressed	botswana	NA	39	male	177	57	18,19400555	121	2	NA	2798	1968,64	2878,41
WS74858.0098.0111.2017.01.11	WS74858	Black_AA	Not_Hispanic_Latino	2_suppressed	botswana	NA	40	male	174	93	30,71739992	461	8	NA	1581	2146,386	2589,59
WS75418.0032.0279.2017.01.11	WS75418	Black_AA	Not_Hispanic_Latino	2_suppressed	botswana	NA	41	male	177	78	24,89706023	337	NA	NA	1780	2114,692	1806,305
WS76117.0102.0115.2017.01.11	WS76117	Black_AA	Not_Hispanic_Latino	2_suppressed	botswana	NA	37	female	162	77	29,34003963	402	NA	NA	1992	1516,11	967,89
WS76840.0117.0126.2017.01.11	WS76840	Black_AA	Not_Hispanic_Latino	2_suppressed	botswana	NA	38	female	161	75	28,9340689	531	152	NA	3030	1717,652	2406,012
WS77050.0026.0276.2017.01.11	WS77050	Black_AA	Not_Hispanic_Latino	2_suppressed	botswana	NA	40	male	176	76	24,53512397	551	NA	NA	4459	1464,61	1770,267
WT02695.0166.0104.2017.01.11	WT02695	Black_AA	Not_Hispanic_Latino	2_suppressed	botswana	NA	36	female	162	46	17,52781588	460	180	NA	3846	2164,304	3806,704
WT02712.0078.0323.2017.01.11	WT02712	Black_AA	Not_Hispanic_Latino	2_suppressed	botswana	NA	38	male	176	57	18,40134298	685	NA	NA	2137	1877,864	8227,137
WT05558.0190.0378.2017.01.11	WT05558	Black_AA	Not_Hispanic_Latino	2_suppressed	botswana	NA	30	female	156	60	24,65483235	577	NA	NA	1418	1464,122	7018,15
WT05564.0116.0125.2017.01.11	WT05564	Black_AA	Not_Hispanic_Latino	2_suppressed	botswana	NA	34	female	158	61	24,43518667	316	182	NA	2781	1415,449	1509,255
WT06263.0127.0135.2017.01.11	WT06263	Black_AA	Not_Hispanic_Latino	2_suppressed	botswana	NA	34	male	177	80	25,53544639	864	NA	NA	2242	NA	NA
WT07439.0058.0440.2017.01.11	WT07439	Black_AA	Not_Hispanic_Latino	2_suppressed	botswana	NA	33	female	172	63	21,29529475	515	198	NA	1085	NA	NA
WT08061.0090.0098.2017.01.11	WT08061	Black_AA	Not_Hispanic_Latino	2_suppressed	botswana	NA	33	male	165	61	22,40587695	535	189	NA	2843	1486,162	1277,341
WT09760.0053.0437.2017.01.11	WT09760	Black_AA	Not_Hispanic_Latino	1_hiv_negative	botswana	NA	31	male	169	52	18,20664543	NA	NA	NA	NA	1318,527	963,024
WT09798.0057.0285.2017.01.11	WT09798	Black_AA	Not_Hispanic_Latino	1_hiv_negative	botswana	NA	37	male	180	79	24,38271605	NA	NA	NA	NA	1145,401	3067,443
WT10373.0080.0325.2017.01.11	WT10373	Black_AA	Not_Hispanic_Latino	1_hiv_negative	botswana	NA	37	male	173	69	23,05456246	NA	NA	NA	NA	NA	NA
WT10389.0036.0270.2017.01.11	WT10389	Black_AA	Not_Hispanic_Latino	1_hiv_negative	botswana	NA	36	female	173	70	23,38868656	NA	NA	NA	NA	867,187	862,135
WT10395.0035.0269.2017.01.11	WT10395	Black_AA	Not_Hispanic_Latino	1_hiv_negative	botswana	NA	35	female	157	94	38,13542132	NA	NA	NA	NA	1196,299	2231,157
WT12565.0189.0377.2017.01.11	WT12565	Black_AA	Not_Hispanic_Latino	1_hiv_negative	botswana	NA	44	female	155	56	23,30905307	NA	NA	NA	NA	1587,9	2183,658
WT14129.0153.0151.2017.01.11	WT14129	Black_AA	Not_Hispanic_Latino	1_hiv_negative	botswana	NA	38	male	181	97	29,60837581	NA	NA	NA	NA	NA	NA
WT14135.0123.0132.2017.01.11	WT14135	Black_AA	Not_Hispanic_Latino	1_hiv_negative	botswana	NA	42	male	186	76	21,96785756	NA	NA	NA	NA	NA	NA
WT14818.0111.0120.2017.01.11	WT14818	Black_AA	Not_Hispanic_Latino	1_hiv_negative	botswana	NA	44	male	168	82	29,05328798	NA	NA	NA	NA	825,175	631,233
WT15084.0046.0282.2017.01.11	WT15084	Black_AA	Not_Hispanic_Latino	1_hiv_negative	botswana	NA	33	male	169	57	19,95728441	NA	NA	NA	NA	NA	NA
WT15117.0157.0155.2017.01.11	WT15117	Black_AA	Not_Hispanic_Latino	1_hiv_negative	botswana	NA	33	male	167	56	20,07960128	NA	NA	NA	NA	NA	NA
WT15123.0164.0346.2017.01.11	WT15123	Black_AA	Not_Hispanic_Latino	1_hiv_negative	botswana	NA	45	male	166	61	22,13673973	NA	NA	NA	NA	NA	NA
WT23223.0144.0320.2017.01.11	WT23223	Black_AA	Not_Hispanic_Latino	2_suppressed	botswana	NA	42	female	158	97	38,85595257	627	138	NA	2966	NA	NA
WT23273.0101.0114.2017.01.11	WT23273	Black_AA	Not_Hispanic_Latino	1_hiv_negative	botswana	NA	34	male	182	62	18,71754619	NA	NA	NA	NA	NA	NA
WT24900.0152.0150.2017.01.11	WT24900	Black_AA	Not_Hispanic_Latino	1_hiv_negative	botswana	NA	36	male	177	75	23,93948099	NA	NA	NA	NA	NA	NA
WT24916.0044.0281.2017.01.11	WT24916	Black_AA	Not_Hispanic_Latino	1_hiv_negative	botswana	NA	30	female	157	67	27,18163009	NA	NA	NA	NA	NA	NA
WT24944.0124.0159.2017.01.11	WT24944	Black_AA	Not_Hispanic_Latino	1_hiv_negative	botswana	NA	39	male	172	66	22,30935641	NA	NA	NA	NA	1095,399	1256,239
WT24950.0033.0267.2017.01.11	WT24950	Black_AA	Not_Hispanic_Latino	1_hiv_negative	botswana	NA	33	female	151	51	22,36744002	NA	NA	NA	NA	671,583	315,488
WT24966.0142.0318.2017.01.11	WT24966	Black_AA	Not_Hispanic_Latino	1_hiv_negative	botswana	NA	38	female	161	53	20,44674202	NA	NA	NA	NA	1508,338	718,03
WT27396.0121.0130.2017.01.11	WT27396	Black_AA	Not_Hispanic_Latino	1_hiv_negative	botswana	NA	46	female	158	55	22,03172568	NA	NA	NA	NA	1185,427	866,31
WT27407.0156.0154.2017.01.11	WT27407	Black_AA	Not_Hispanic_Latino	1_hiv_negative	botswana	NA	47	male	179	59	18,41390718	NA	NA	NA	NA	NA	NA
WT27441.0129.0137.2017.01.11	WT27441	Black_AA	Not_Hispanic_Latino	1_hiv_negative	botswana	NA	38	female	168	87	30,82482993	NA	NA	NA	NA	NA	NA
WT30335.0134.0140.2017.01.11	WT30335	Black_AA	Not_Hispanic_Latino	1_hiv_negative	botswana	NA	42	female	165	80	29,38475666	NA	NA	NA	NA	868,556	1858,988
WT30357.0049.0274.2017.01.11	WT30357	Black_AA	Not_Hispanic_Latino	1_hiv_negative	botswana	NA	35	female	163	62	23,33546614	NA	NA	NA	NA	818,258	3094,827
WT30818.0107.0118.2017.01.11	WT30818	Black_AA	Not_Hispanic_Latino	1_hiv_negative	botswana	NA	42	female	165	52	19,10009183	NA	NA	NA	NA	774,797	841,321
WT30824.0147.0145.2017.01.11	WT30824	Black_AA	Not_Hispanic_Latino	1_hiv_negative	botswana	NA	35	female	155	65	27,05515088	NA	NA	NA	NA	980,802	2099,055
WT30830.0052.0275.2017.01.11	WT30830	Black_AA	Not_Hispanic_Latino	1_hiv_negative	botswana	NA	45	female	155	54	22,47658689	NA	NA	NA	NA	1039,849	770,272
WT34353.0120.0129.2017.01.11	WT34353	Black_AA	Not_Hispanic_Latino	1_hiv_negative	botswana	NA	42	male	170	45	15,57093426	NA	NA	NA	NA	1155,775	1878,624
WT40033.0133.0139.2017.01.11	WT40033	Black_AA	Not_Hispanic_Latino	1_hiv_negative	botswana	NA	35	male	166	52	18,87066338	NA	NA	NA	NA	1099,908	1482,379
WT40049.0148.0146.2017.01.11	WT40049	Black_AA	Not_Hispanic_Latino	1_hiv_negative	botswana	NA	37	male	177	70	22,34351559	NA	NA	NA	NA	2291,538	2148,012
WT40083.0038.0271.2017.01.11	WT40083	Black_AA	Not_Hispanic_Latino	1_hiv_negative	botswana	NA	39	male	176	85	27,44059917	NA	NA	NA	NA	1182,329	3089,745
WT40516.0122.0131.2017.01.11	WT40516	Black_AA	Not_Hispanic_Latino	2_suppressed	botswana	NA	38	male	166	55	19,95935549	373	40	NA	2518	2424,035	9274,282
WT41865.0089.0097.2017.01.11	WT41865	Black_AA	Not_Hispanic_Latino	1_hiv_negative	botswana	NA	43	male	167	78	27,96801606	NA	NA	NA	NA	1294,337	1018,015
WT41910.0095.0108.2017.01.11	WT41910	Black_AA	Not_Hispanic_Latino	1_hiv_negative	botswana	NA	40	female	155	69	28,72008325	NA	NA	NA	NA	1087,902	1969,057
WT42069.0154.0152.2017.01.11	WT42069	Black_AA	Not_Hispanic_Latino	1_hiv_negative	botswana	NA	35	male	168	60	21,2585034	NA	NA	NA	NA	867,187	1168,625
WT43352.0087.0447.2017.01.11	WT43352	Black_AA	Not_Hispanic_Latino	1_hiv_negative	botswana	NA	39	female	161	75	28,9340689	NA	NA	NA	NA	1003,896	1035,141
WT43368.0118.0127.2017.01.11	WT43368	Black_AA	Not_Hispanic_Latino	1_hiv_negative	botswana	NA	42	male	165	77	28,28282828	NA	NA	NA	NA	962,196	1233,396
WT43374.0048.0273.2017.01.11	WT43374	Black_AA	Not_Hispanic_Latino	1_hiv_negative	botswana	NA	40	male	175	80	26,12244898	NA	NA	NA	NA	1375,683	660,123
WT44245.0081.0337.2017.01.11	WT44245	Black_AA	Not_Hispanic_Latino	1_hiv_negative	botswana	NA	42	female	161	80	30,86300683	NA	NA	NA	NA	1125,596	2369,757
WT44601.0082.0445.2017.01.11	WT44601	Black_AA	Not_Hispanic_Latino	1_hiv_negative	botswana	NA	40	female	170	84	29,06574394	NA	NA	NA	NA	NA	NA
WT44762.0130.0138.2017.01.11	WT44762	Black_AA	Not_Hispanic_Latino	1_hiv_negative	botswana	NA	42	female	159	81	32,03987184	NA	NA	NA	NA	893,79	1205,575
WT47297.0173.0105.2017.01.11	WT47297	Black_AA	Not_Hispanic_Latino	1_hiv_negative	botswana	NA	40	female	165	62	22,77318641	NA	NA	NA	NA	1022,818	949,16
WT48435.0099.0112.2017.01.11	WT48435	Black_AA	Not_Hispanic_Latino	1_hiv_negative	botswana	NA	50	female	167	87	31,19509484	NA	NA	NA	NA	846,072	1063,313
WT48441.0112.0121.2017.01.11	WT48441	Black_AA	Not_Hispanic_Latino	1_hiv_negative	botswana	NA	48	female	167	77	27,60945176	NA	NA	NA	NA	1184,16	1496,811
WT48457.0060.0441.2017.01.11	WT48457	Black_AA	Not_Hispanic_Latino	1_hiv_negative	botswana	NA	48	female	157	84	34,0784616	NA	NA	NA	NA	1630,086	638,33
WT48491.0146.0144.2017.01.11	WT48491	Black_AA	Not_Hispanic_Latino	1_hiv_negative	botswana	NA	50	female	166	72	26,12861083	NA	NA	NA	NA	1012,037	491,604
WT48502.0106.0117.2017.01.11	WT48502	Black_AA	Not_Hispanic_Latino	1_hiv_negative	botswana	NA	44	female	157	42	17,0392308	NA	NA	NA	NA	835,91	505,3
WT50842.0187.0376.2017.01.11	WT50842	Black_AA	Not_Hispanic_Latino	2_suppressed	botswana	NA	36	female	159	80	31,64431787	636	226	NA	989	1075,949	2959,888
WT50858.0128.0136.2017.01.11	WT50858	Black_AA	Not_Hispanic_Latino	2_suppressed	botswana	NA	38	male	172	63	21,29529475	694	111	NA	3763	1326,632	1278,163
WY74094.0079.0324.2017.01.11	WY74094	Black_AA	Not_Hispanic_Latino	4_unsuppressed	botswana	NA	34	female	160	79	30,859375	211	NA	NA	NA	1149,528	2053,868
WY74105.0151.0149.2017.01.11	WY74105	Black_AA	Not_Hispanic_Latino	4_unsuppressed	botswana	NA	37	female	161	52	20,06095444	121	NA	NA	NA	1632,101	2274,182
WY74777.0073.0444.2017.01.11	WY74777	Black_AA	Not_Hispanic_Latino	4_unsuppressed	botswana	NA	46	female	160	56	21,875	285	NA	NA	NA	1523,77	2792,51
WY74799.0176.0369.2017.01.11	WY74799	Black_AA	Not_Hispanic_Latino	4_unsuppressed	botswana	NA	45	female	159	70	27,68877813	307	NA	NA	NA	NA	NA
WY75915.0114.0123.2017.01.11	WY75915	Black_AA	Not_Hispanic_Latino	4_unsuppressed	botswana	NA	38	male	183	64	19,11075278	105	NA	NA	NA	NA	NA
WY75959.0191.0379.2017.01.11	WY75959	Black_AA	Not_Hispanic_Latino	4_unsuppressed	botswana	NA	38	male	176	58	18,72417355	7	NA	NA	NA	NA	NA
WY75971.0062.0443.2017.01.11	WY75971	Black_AA	Not_Hispanic_Latino	4_unsuppressed	botswana	NA	31	male	166	47	17,05617651	310	NA	NA	NA	NA	NA
WY76486.0162.0344.2017.01.11	WY76486	Black_AA	Not_Hispanic_Latino	4_unsuppressed	botswana	NA	37	male	173	72	24,05693475	531	NA	NA	NA	1588,998	1697,99
WY78078.0161.0343.2017.01.11	WY78078	Black_AA	Not_Hispanic_Latino	1_hiv_negative	botswana	NA	35	male	162	64	24,38652644	NA	NA	NA	NA	1125,383	1523,416
WY78084.0061.0442.2017.01.11	WY78084	Black_AA	Not_Hispanic_Latino	1_hiv_negative	botswana	NA	35	male	179	86	26,84061047	NA	NA	NA	NA	NA	NA
WY78567.0119.0128.2017.01.11	WY78567	Black_AA	Not_Hispanic_Latino	1_hiv_negative	botswana	NA	33	female	164	96	35,69303986	NA	NA	NA	NA	1363,672	1104,923
WY79216.0040.0272.2017.01.11	WY79216	Black_AA	Not_Hispanic_Latino	1_hiv_negative	botswana	NA	31	male	175	53	17,30612245	NA	NA	NA	NA	1293,524	1234,82
WY79222.0056.0439.2017.01.11	WY79222	Black_AA	Not_Hispanic_Latino	4_unsuppressed	botswana	NA	38	female	156	41	16,84746877	565	NA	NA	NA	1623,478	3826,933
WY79266.0113.0157.2017.01.11	WY79266	Black_AA	Not_Hispanic_Latino	1_hiv_negative	botswana	NA	33	female	159	47	18,59103675	NA	NA	NA	NA	965,555	1732,675
WY79272.0177.0370.2017.01.11	WY79272	Black_AA	Not_Hispanic_Latino	4_unsuppressed	botswana	NA	34	female	169	121	42,36546339	255	NA	NA	NA	1597,584	1539,256
WY80257.0027.0277.2017.01.11	WY80257	Black_AA	Not_Hispanic_Latino	1_hiv_negative	botswana	NA	32	female	154	71	29,93759487	NA	NA	NA	NA	564,048	859,092
WY80324.0137.0287.2017.01.11	WY80324	Black_AA	Not_Hispanic_Latino	1_hiv_negative	botswana	NA	32	male	169	59	20,65754	NA	NA	NA	NA	1963,107	721,418
WY81156.0104.0116.2017.01.11	WY81156	Black_AA	Not_Hispanic_Latino	1_hiv_negative	botswana	NA	30	male	174	51	16,84502576	NA	NA	NA	NA	1496,07	3855,908
WY81162.0169.0362.2017.01.11	WY81162	Black_AA	Not_Hispanic_Latino	1_hiv_negative	botswana	NA	35	female	166	97	35,20104514	NA	NA	NA	NA	1212,574	690,854
WY81184.0045.0436.2017.01.11	WY81184	Black_AA	Not_Hispanic_Latino	1_hiv_negative	botswana	NA	35	male	169	77	26,95984034	NA	NA	NA	NA	1092,223	1180,229
XE13926.0025.0214.2017.01.11	XE13926	Black_AA	Not_Hispanic_Latino	4_unsuppressed	botswana	NA	38	female	145	65	30,91557669	273	NA	NA	NA	1544,724	2478,779
XE13948.0192.0380.2017.01.11	XE13948	Black_AA	Not_Hispanic_Latino	4_unsuppressed	botswana	NA	34	female	165	63	23,14049587	977	NA	NA	NA	2021,642	1315,678
XE13960.0150.0148.2017.01.11	XE13960	Black_AA	Not_Hispanic_Latino	4_unsuppressed	botswana	NA	36	female	162	56	21,33821064	386	NA	NA	NA	1448,183	1635,03
XE15596.0149.0147.2017.01.11	XE15596	Black_AA	Not_Hispanic_Latino	4_unsuppressed	botswana	NA	37	male	171	76	25,99090318	382	NA	NA	NA	NA	NA
XE17300.0083.0339.2017.01.11	XE17300	Black_AA	Not_Hispanic_Latino	4_unsuppressed	botswana	NA	45	female	154	54	22,76943835	620	NA	NA	NA	1102,266	441,693
XE21060.0015.0266.2017.01.11	XE21060	Black_AA	Not_Hispanic_Latino	4_unsuppressed	botswana	NA	42	male	174	60	19,81767737	126	NA	NA	NA	3200	6299,814
XE21076.0182.0372.2017.01.11	XE21076	Black_AA	Not_Hispanic_Latino	4_unsuppressed	botswana	NA	50	male	180	74	22,83950617	63	NA	NA	NA	2105,873	1508,175
XE21082.0186.0375.2017.01.11	XE21082	Black_AA	Not_Hispanic_Latino	4_unsuppressed	botswana	NA	32	male	167	50	17,92821543	253	NA	NA	NA	2643,053	1500,602
XE21098.0115.0158.2017.01.11	XE21098	Black_AA	Not_Hispanic_Latino	4_unsuppressed	botswana	NA	39	male	172	58	19,605192	5	NA	NA	NA	2948,569	637,689
XE22892.0171.0364.2017.01.11	XE22892	Black_AA	Not_Hispanic_Latino	4_unsuppressed	botswana	NA	33	female	158	71	28,44095498	642	NA	NA	NA	1401,058	2130,108
XE22953.0096.0109.2017.01.11	XE22953	Black_AA	Not_Hispanic_Latino	4_unsuppressed	botswana	NA	35	male	166	61	22,13673973	378	NA	NA	NA	1230,542	2675,624
XE27236.0054.0284.2017.01.11	XE27236	Black_AA	Not_Hispanic_Latino	4_unsuppressed	botswana	NA	46	male	165	50	18,36547291	158	NA	NA	NA	NA	NA
XE27414.0059.0286.2017.01.11	XE27414	Black_AA	Not_Hispanic_Latino	4_unsuppressed	botswana	NA	40	male	166	55	19,95935549	594	NA	NA	NA	1571,896	2906,607
XE28202.0028.0278.2017.01.11	XE28202	Black_AA	Not_Hispanic_Latino	4_unsuppressed	botswana	NA	50	male	169	74	25,90945695	835	NA	NA	NA	1774,157	678,734
XE29167.0135.0141.2017.01.11	XE29167	Black_AA	Not_Hispanic_Latino	4_unsuppressed	botswana	NA	43	female	166	107	38,83001887	746	NA	NA	NA	1544,724	555,154
XE30225.0020.0212.2017.01.11	XE30225	Black_AA	Not_Hispanic_Latino	4_unsuppressed	botswana	NA	32	male	182	100	30,18959063	436	NA	NA	NA	1372,242	1227,901
XE31552.0011.0211.2017.01.11	XE31552	Black_AA	Not_Hispanic_Latino	4_unsuppressed	botswana	NA	40	female	163	58	21,8299522	568	NA	NA	NA	1464,61	2753,734
XE33411.0143.0319.2017.01.11	XE33411	Black_AA	Not_Hispanic_Latino	4_unsuppressed	botswana	NA	34	male	177	61	19,47077787	361	NA	NA	NA	1602,746	1555,08
XE36257.0175.0156.2017.01.11	XE36257	Black_AA	Not_Hispanic_Latino	2_suppressed	botswana	NA	41	male	176	56	18,0785124	898	198	NA	4114	1768,724	765,58
XE36952.0091.0099.2017.01.11	XE36952	Black_AA	Not_Hispanic_Latino	2_suppressed	botswana	NA	36	female	166	76	27,58020032	1011	162	NA	3297	NA	NA
XE36996.0009.0210.2017.01.11	XE36996	Black_AA	Not_Hispanic_Latino	2_suppressed	botswana	NA	46	female	168	57	20,19557823	762	90	NA	4613	2857,865	5228,727
XE38944.0167.0360.2017.01.11	XE38944	Black_AA	Not_Hispanic_Latino	2_suppressed	botswana	NA	39	female	168	74	26,21882086	427	127	NA	3725	1582,146	560,614
XE38950.0140.0316.2017.01.11	XE38950	Black_AA	Not_Hispanic_Latino	2_suppressed	botswana	NA	44	female	165	65	23,87511478	835	16	NA	4081	2181,809	4378,037
XE38966.0034.0268.2017.01.11	XE38966	Black_AA	Not_Hispanic_Latino	2_suppressed	botswana	NA	45	female	160	64	25	450	133	NA	4146	1603,834	8066,358
XE38972.0178.0371.2017.01.11	XE38972	Black_AA	Not_Hispanic_Latino	2_suppressed	botswana	NA	46	male	165	76	27,91551882	547	155	NA	3096	1294,508	1169,461
XE38988.0110.0119.2017.01.11	XE38988	Black_AA	Not_Hispanic_Latino	2_suppressed	botswana	NA	39	male	171	60	20,51913409	560	237	NA	1478	1143,273	9466,078
XE38994.0185.0374.2017.01.11	XE38994	Black_AA	Not_Hispanic_Latino	2_suppressed	botswana	NA	45	male	169	43	15,05549526	264	16	NA	4284	1526,179	1128,752
XE40684.0024.0213.2017.01.11	XE40684	Black_AA	Not_Hispanic_Latino	2_suppressed	botswana	NA	49	male	174	62	20,47826661	313	74	NA	3787	1537,967	1472,204
XE40690.0172.0365.2017.01.11	XE40690	Black_AA	Not_Hispanic_Latino	2_suppressed	botswana	NA	32	male	172	87	29,40778799	936	99	NA	4326	1504,404	1148,595
XE40701.0163.0103.2017.01.11	XE40701	Black_AA	Not_Hispanic_Latino	2_suppressed	botswana	NA	48	male	186	83	23,99121286	198	80	NA	3273	1265,752	1314,781
XE40717.0010.0265.2017.01.11	XE40717	Black_AA	Not_Hispanic_Latino	2_suppressed	botswana	NA	35	male	188	68	19,23947488	347	219	NA	2468	1734,274	3379,568
XE40745.0006.0264.2017.01.11	XE40745	Black_AA	Not_Hispanic_Latino	2_suppressed	botswana	NA	38	female	NA	NA	NA	638	203	NA	1127	1624,535	3655,58
XE40751.0088.0096.2017.01.11	XE40751	Black_AA	Not_Hispanic_Latino	2_suppressed	botswana	NA	48	female	165	80	29,38475666	1208	NA	NA	4326	1817,924	2297,138
XE41305.0193.0381.2017.01.11	XE41305	Black_AA	Not_Hispanic_Latino	2_suppressed	botswana	NA	38	male	174	65	21,46915048	305	86	NA	4226	2011,964	1391,676
XE41311.0138.0314.2017.01.11	XE41311	Black_AA	Not_Hispanic_Latino	2_suppressed	botswana	NA	37	female	158	48	19,22768787	930	NA	NA	3386	1501,068	1889,731
XE41327.0085.0446.2017.01.11	XE41327	Black_AA	Not_Hispanic_Latino	2_suppressed	botswana	NA	48	male	171	57	19,49317739	301	51	NA	4673	1668,315	3839,591
XE41333.0136.0142.2017.01.11	XE41333	Black_AA	Not_Hispanic_Latino	2_suppressed	botswana	NA	41	male	168	68	24,09297052	715	91	NA	2675	1616,553	2336,995
XE41349.0168.0361.2017.01.11	XE41349	Black_AA	Not_Hispanic_Latino	2_suppressed	botswana	NA	39	female	161	70	27,00513097	443	NA	NA	4400	1205,065	6033,576
XE41561.0037.0280.2017.01.11	XE41561	Black_AA	Not_Hispanic_Latino	2_suppressed	botswana	NA	38	female	171	81	27,70083102	389	NA	NA	3470	1703,049	1514,515
XE41577.0170.0363.2017.01.11	XE41577	Black_AA	Not_Hispanic_Latino	2_suppressed	botswana	NA	37	female	165	77	28,28282828	286	34	NA	3796	1435,107	1769,756
XE41583.0183.0373.2017.01.11	XE41583	Black_AA	Not_Hispanic_Latino	2_suppressed	botswana	NA	36	female	155	69	28,72008325	855	NA	NA	2337	1274,977	929,836
WS19294.0064.0471.2016.11.13	WS19294	Black_AA	Not_Hispanic_Latino	2_suppressed	botswana	NA	37	female	158	82	32,84730011	260	NA	NA	4256	1295,944	7349,028
WS20829.0126.0349.2016.11.13	WS20829	Black_AA	Not_Hispanic_Latino	2_suppressed	botswana	NA	37	male	174	62	20,47826661	128	128	NA	49	1757,593	1787,193
WS20835.0007.0390.2016.11.13	WS20835	Black_AA	Not_Hispanic_Latino	2_suppressed	botswana	NA	35	female	160	56	21,875	690	NA	NA	3458	1808,988	2408,93
WS21390.0076.0299.2016.11.13	WS21390	Black_AA	Not_Hispanic_Latino	2_suppressed	botswana	NA	41	male	176	81	26,14927686	561	NA	NA	2674	582,338	1245,911
WS21540.0031.0414.2016.11.13	WS21540	Black_AA	Not_Hispanic_Latino	2_suppressed	botswana	NA	40	male	174	66	21,79944511	374	172	NA	3235	1724,885	1638,534
WT02689.0077.0300.2016.11.13	WT02689	Black_AA	Not_Hispanic_Latino	2_suppressed	botswana	NA	39	female	149	73	32,88140174	817	159	NA	4472	1630,086	2283,706
WT02728.0109.0332.2016.11.13	WT02728	Black_AA	Not_Hispanic_Latino	2_suppressed	botswana	NA	32	female	160	56	21,875	439	NA	NA	3789	2436,625	1440,084
WT04693.0016.0246.2016.11.13	WT04693	Black_AA	Not_Hispanic_Latino	2_suppressed	botswana	NA	42	male	178	70	22,09317005	213	NA	NA	2999	1028,683	3650,525
WT04704.0071.0294.2016.11.13	WT04704	Black_AA	Not_Hispanic_Latino	2_suppressed	botswana	NA	40	female	164	102	37,92385485	766	185	NA	3434	1410,453	2357,343
WT07417.0184.0222.2016.11.13	WT07417	Black_AA	Not_Hispanic_Latino	2_suppressed	botswana	NA	31	male	171	67	22,91303307	413	217	NA	3111	NA	NA
WT08055.0075.0298.2016.11.13	WT08055	Black_AA	Not_Hispanic_Latino	2_suppressed	botswana	NA	32	male	165	55	20,2020202	423	NA	NA	3118	1594,899	969,971
WT09332.0070.0293.2016.11.13	WT09332	Black_AA	Not_Hispanic_Latino	1_hiv_negative	botswana	NA	33	female	153	66	28,19428425	NA	NA	NA	NA	1067,091	270,216
WT09776.0074.0297.2016.11.13	WT09776	Black_AA	Not_Hispanic_Latino	1_hiv_negative	botswana	NA	38	female	165	96	35,26170799	NA	NA	NA	NA	1491,267	943,783
WT10406.0003.0386.2016.11.13	WT10406	Black_AA	Not_Hispanic_Latino	1_hiv_negative	botswana	NA	33	female	161	58	22,37567995	NA	NA	NA	NA	1420,453	1040,45
WT11111.0023.0406.2016.11.13	WT11111	Black_AA	Not_Hispanic_Latino	1_hiv_negative	botswana	NA	31	male	166	59	21,41094498	NA	NA	NA	NA	NA	NA
WT12559.0072.0295.2016.11.13	WT12559	Black_AA	Not_Hispanic_Latino	1_hiv_negative	botswana	NA	30	male	162	61	23,24340802	NA	NA	NA	NA	1069,992	1330,68
WT14141.0002.0385.2016.11.13	WT14141	Black_AA	Not_Hispanic_Latino	1_hiv_negative	botswana	NA	30	female	165	56	20,56932966	NA	NA	NA	NA	NA	NA
WT15090.0180.0218.2016.11.13	WT15090	Black_AA	Not_Hispanic_Latino	1_hiv_negative	botswana	NA	31	male	181	68	20,75638717	NA	NA	NA	NA	NA	NA
WT23295.0022.0251.2016.11.13	WT23295	Black_AA	Not_Hispanic_Latino	1_hiv_negative	botswana	NA	38	male	181	97	29,60837581	NA	NA	NA	NA	NA	NA
WT27518.0050.0457.2016.11.13	WT27518	Black_AA	Not_Hispanic_Latino	1_hiv_negative	botswana	NA	38	female	158	53	21,23057202	NA	NA	NA	NA	1289,521	693,374
WT27607.0039.0422.2016.11.13	WT27607	Black_AA	Not_Hispanic_Latino	2_suppressed	botswana	NA	35	female	155	76	31,63371488	696	250	NA	2109	1338,877	5868,882
WT30341.0012.0243.2016.11.13	WT30341	Black_AA	Not_Hispanic_Latino	1_hiv_negative	botswana	NA	39	male	165	65	23,87511478	NA	NA	NA	NA	754,172	503,158
WT30868.0042.0449.2016.11.13	WT30868	Black_AA	Not_Hispanic_Latino	1_hiv_negative	botswana	NA	39	male	180	62	19,13580247	NA	NA	NA	NA	3200	3436,755
WT30880.0069.0292.2016.11.13	WT30880	Black_AA	Not_Hispanic_Latino	1_hiv_negative	botswana	NA	38	male	162	42	16,00365798	NA	NA	NA	NA	835,91	1100,081
WT34347.0181.0219.2016.11.13	WT34347	Black_AA	Not_Hispanic_Latino	1_hiv_negative	botswana	NA	37	male	173	69	23,05456246	NA	NA	NA	NA	1413,796	798,772
WT37711.0068.0291.2016.11.13	WT37711	Black_AA	Not_Hispanic_Latino	2_suppressed	botswana	NA	34	female	169	59	20,65754	683	NA	NA	3100	NA	NA
WT42192.0131.0354.2016.11.13	WT42192	Black_AA	Not_Hispanic_Latino	1_hiv_negative	botswana	NA	42	male	171	85	29,0687733	NA	NA	NA	NA	992,322	612,235
WT47308.0004.0387.2016.11.13	WT47308	Black_AA	Not_Hispanic_Latino	1_hiv_negative	botswana	NA	40	female	167	75	26,89232314	NA	NA	NA	NA	1336,383	1033,038
WY76492.0067.0290.2016.11.13	WY76492	Black_AA	Not_Hispanic_Latino	4_unsuppressed	botswana	NA	33	female	165	67	24,6097337	568	NA	NA	NA	1245,873	650,438
WY78062.0019.0248.2016.11.13	WY78062	Black_AA	Not_Hispanic_Latino	1_hiv_negative	botswana	NA	35	male	175	73	23,83673469	NA	NA	NA	NA	1301,169	1449,734
WY79238.0108.0331.2016.11.13	WY79238	Black_AA	Not_Hispanic_Latino	1_hiv_negative	botswana	NA	41	male	167	52	18,64534404	NA	NA	NA	NA	942,69	1327,746
WY79244.0105.0328.2016.11.13	WY79244	Black_AA	Not_Hispanic_Latino	2_suppressed	botswana	NA	30	female	163	53	19,94805977	287	55	NA	509	1113,955	2321,94
WY80318.0103.0326.2016.11.13	WY80318	Black_AA	Not_Hispanic_Latino	4_unsuppressed	botswana	NA	42	female	157	46	18,66201469	26	NA	NA	NA	2162,31	925,444
WY82116.0188.0226.2016.11.13	WY82116	Black_AA	Not_Hispanic_Latino	4_unsuppressed	botswana	NA	30	male	189	80	22,39578959	240	NA	NA	NA	1635,634	1313,921
XE15574.0065.0288.2016.11.13	XE15574	Black_AA	Not_Hispanic_Latino	4_unsuppressed	botswana	NA	34	male	181	89	27,16644791	344	NA	NA	NA	925,374	1812,51
XE17922.0179.0217.2016.11.13	XE17922	Black_AA	Not_Hispanic_Latino	1_hiv_negative	botswana	NA	34	female	146	47	22,04916495	NA	NA	NA	NA	1197,579	1050,157
XE17938.0014.0245.2016.11.13	XE17938	Black_AA	Not_Hispanic_Latino	1_hiv_negative	botswana	NA	35	male	179	88	27,46481071	NA	NA	NA	NA	1052,004	383,29
XE18326.0084.0307.2016.11.13	XE18326	Black_AA	Not_Hispanic_Latino	4_unsuppressed	botswana	NA	36	female	155	62	25,80645161	406	NA	NA	NA	1130,894	1089,989
XE21109.0018.0247.2016.11.13	XE21109	Black_AA	Not_Hispanic_Latino	4_unsuppressed	botswana	NA	44	male	163	53	19,94805977	368	NA	NA	NA	1160,472	1342,571
XE28157.0013.0244.2016.11.13	XE28157	Black_AA	Not_Hispanic_Latino	4_unsuppressed	botswana	NA	34	female	166	61	22,13673973	111	NA	NA	NA	2317,081	2352,85
XE28274.0051.0458.2016.11.13	XE28274	Black_AA	Not_Hispanic_Latino	4_unsuppressed	botswana	NA	35	female	162	60	22,86236854	719	NA	NA	NA	1691,425	2576,713
XE29173.0008.0240.2016.11.13	XE29173	Black_AA	Not_Hispanic_Latino	4_unsuppressed	botswana	NA	32	male	182	100	30,18959063	436	NA	NA	NA	1372,242	1227,901
XE29812.0132.0355.2016.11.13	XE29812	Black_AA	Not_Hispanic_Latino	4_unsuppressed	botswana	NA	30	female	157	64	25,96454217	442	NA	NA	NA	1184,16	1552,658
XE33372.0021.0427.2016.11.13	XE33372	Black_AA	Not_Hispanic_Latino	2_suppressed	botswana	NA	40	female	158	73	29,24210864	1288	92	NA	3599	2259,166	7115,692
XE36174.0063.0470.2016.11.13	XE36174	Black_AA	Not_Hispanic_Latino	2_suppressed	botswana	NA	45	female	174	68	22,46003435	425	74	NA	4263	1583,858	2426,284
XE37001.0030.0413.2016.11.13	XE37001	Black_AA	Not_Hispanic_Latino	2_suppressed	botswana	NA	38	female	174	82	27,08415907	826	177	NA	3415	1910,855	1172,435
XE39009.0029.0412.2016.11.13	XE39009	Black_AA	Not_Hispanic_Latino	2_suppressed	botswana	NA	47	female	160	71	27,734375	411	180	NA	3045	1893,952	3978,353
XE39532.0017.0400.2016.11.13	XE39532	Black_AA	Not_Hispanic_Latino	2_suppressed	botswana	NA	41	female	166	71	25,76571346	604	42	NA	3528	1632,156	4075,377
XE39554.0041.0448.2016.11.13	XE39554	Black_AA	Not_Hispanic_Latino	2_suppressed	botswana	NA	40	female	160	52	20,3125	662	NA	NA	2360	1304,403	2911,475
XE40723.0001.0384.2016.11.13	XE40723	Black_AA	Not_Hispanic_Latino	2_suppressed	botswana	NA	40	female	166	86	31,20917405	1010	272	NA	2649	1426,046	2705,989
XE40739.0086.0309.2016.11.13	XE40739	Black_AA	Not_Hispanic_Latino	2_suppressed	botswana	NA	36	female	147	74	34,24499051	891	NA	NA	3714	1905,212	716,858
XE41599.0005.0388.2016.11.13	XE41599	Black_AA	Not_Hispanic_Latino	2_suppressed	botswana	NA	39	male	161	59	22,76146754	443	76	NA	3276	1559,979	1446,637
MBA4060.0077.0266.2016.03.20	MBA4060	Black_AA	Not_Hispanic_Latino	1_hiv_negative	uganda_2	NA	52	male	170	71	24,56747405	NA	NA	NA	NA	769,54	1282,71
MBA1007.0092.0281.2016.03.11	MBA1007	Black_AA	Not_Hispanic_Latino	2_suppressed	uganda_2	NA	51	male	168	55	19,48696145	1178	168	0	3141	1643,26	657,2
MBA1037.0129.0437.2016.03.11	MBA1037	Black_AA	Not_Hispanic_Latino	2_suppressed	uganda_2	NA	47	female	158	62	24,8357635	546	187	5	3052	3200	3951,29
MBA1083.0088.0367.2016.03.11	MBA1083	Black_AA	Not_Hispanic_Latino	2_suppressed	uganda_2	NA	51	female	153	51	21,78649237	252	141	0	2803	1268,75	3433,43
MBA1141.0108.0297.2016.03.11	MBA1141	Black_AA	Not_Hispanic_Latino	2_suppressed	uganda_2	NA	53	male	163	61	22,95908766	190	98	0	2712	1373,3	1005,81
MBA1166.0047.0236.2016.03.11	MBA1166	Black_AA	Not_Hispanic_Latino	2_suppressed	uganda_2	NA	49	male	169	55	19,25702882	430	227	3	2615	2393,08	425,29
MBA1172.0017.0444.2016.03.11	MBA1172	Black_AA	Not_Hispanic_Latino	2_suppressed	uganda_2	NA	42	male	161	54	20,83252961	445	45	0	2727	1242,25	2029,44
MBA1261.0125.0433.2016.03.11	MBA1261	Black_AA	Not_Hispanic_Latino	2_suppressed	uganda_2	NA	48	female	162	77	29,34003963	430	148	0	2474	1337,74	2336,19
MBA1327.0122.0368.2016.03.11	MBA1327	Black_AA	Not_Hispanic_Latino	2_suppressed	uganda_2	NA	45	female	157	60	24,34175829	372	228	0	2408	1533,45	1683,26
MBA1447.0019.0469.2016.03.11	MBA1447	Black_AA	Not_Hispanic_Latino	2_suppressed	uganda_2	NA	45	female	160	50	19,53125	491	162	0	1960	1102,1	2164,09
MBA4044.0024.0470.2016.03.11	MBA4044	Black_AA	Not_Hispanic_Latino	1_hiv_negative	uganda_2	NA	46	female	161	82	31,634582	NA	NA	NA	NA	NA	NA
MBA4049.0043.0416.2016.03.11	MBA4049	Black_AA	Not_Hispanic_Latino	1_hiv_negative	uganda_2	NA	47	male	172	58	19,605192	NA	NA	NA	NA	1979,24	1285,23
MBA4051.0001.0446.2016.03.11	MBA4051	Black_AA	Not_Hispanic_Latino	1_hiv_negative	uganda_2	NA	49	female	155	53	22,0603538	NA	NA	NA	NA	1402,95	1934,79
MBA4056.0119.0308.2016.03.11	MBA4056	Black_AA	Not_Hispanic_Latino	1_hiv_negative	uganda_2	NA	43	male	181	55	16,78825433	NA	NA	NA	NA	1151,98	5656,52
MBA4065.0152.0341.2016.03.11	MBA4065	Black_AA	Not_Hispanic_Latino	1_hiv_negative	uganda_2	NA	42	female	152	54	23,37257618	NA	NA	NA	NA	1357,84	2472,31
MBA4077.0040.0378.2016.03.11	MBA4077	Black_AA	Not_Hispanic_Latino	1_hiv_negative	uganda_2	NA	54	female	154	75	31,62421994	NA	NA	NA	NA	1278,43	1972,84
MBA4085.0075.0264.2016.03.11	MBA4085	Black_AA	Not_Hispanic_Latino	1_hiv_negative	uganda_2	NA	47	female	152	77	33,32756233	NA	NA	NA	NA	1507,18	1418,02
MBA4088.0082.0271.2016.03.11	MBA4088	Black_AA	Not_Hispanic_Latino	1_hiv_negative	uganda_2	NA	50	female	155	66	27,47138398	NA	NA	NA	NA	1412,03	1579,02
MBA4091.0085.0429.2016.03.11	MBA4091	Black_AA	Not_Hispanic_Latino	1_hiv_negative	uganda_2	NA	48	male	171	64	21,88707637	NA	NA	NA	NA	1308,79	2093,47
MBA4120.0076.0265.2016.03.11	MBA4120	Black_AA	Not_Hispanic_Latino	1_hiv_negative	uganda_2	NA	50	male	168	44	15,58956916	NA	NA	NA	NA	2586,03	1526,23
MBA4121.0046.0235.2016.03.11	MBA4121	Black_AA	Not_Hispanic_Latino	1_hiv_negative	uganda_2	NA	46	male	170	56	19,37716263	NA	NA	NA	NA	1124,87	1093,25
MBA4129.0087.0468.2016.03.11	MBA4129	Black_AA	Not_Hispanic_Latino	1_hiv_negative	uganda_2	NA	44	female	172	69	23,32341806	NA	NA	NA	NA	1311,03	4445,42
MBA4130.0148.0337.2016.03.11	MBA4130	Black_AA	Not_Hispanic_Latino	1_hiv_negative	uganda_2	NA	42	female	162	105	40,00914495	NA	NA	NA	NA	675,06	156
MBA4134.0120.0363.2016.03.11	MBA4134	Black_AA	Not_Hispanic_Latino	1_hiv_negative	uganda_2	NA	46	male	167	79	28,32658037	NA	NA	NA	NA	NA	NA
MBA4139.0164.0353.2016.03.11	MBA4139	Black_AA	Not_Hispanic_Latino	1_hiv_negative	uganda_2	NA	51	male	160	53	20,703125	NA	NA	NA	NA	1037,74	1749,62
233202.Boston.0164.2016.02.14	233202	Black_AA	Not_Hispanic_Latino	1_hiv_negative	boston	heterosexual	51	male	157	52	21,09619051	NA	NA	NA	NA	1450,684	1838,938
930024.Boston.0114.2016.02.14	930024	White	Not_Hispanic_Latino	4_unsuppressed	boston	MSM	49	male	160	72	28,125	532	454	NA	0	1691,529	1668,939
MBA1003.0131.0320.2016.02.14	MBA1003	Black_AA	Not_Hispanic_Latino	2_suppressed	uganda_2	NA	42	female	160	54	21,09375	355	108	0	3130	2062,67	904,11
MBA1021.0035.0460.2016.02.14	MBA1021	Black_AA	Not_Hispanic_Latino	2_suppressed	uganda_2	NA	50	male	165	49	17,99816345	352	151	0	3042	1297,12	1162,06
MBA1030.0014.0205.2016.02.14	MBA1030	Black_AA	Not_Hispanic_Latino	2_suppressed	uganda_2	NA	51	female	150	52	23,11111111	666	165	0	3037	1082,24	1693,77
MBA1033.0055.0244.2016.02.14	MBA1033	Black_AA	Not_Hispanic_Latino	2_suppressed	uganda_2	NA	46	female	154	66	27,82931354	374	183	0	3037	1261,7	1214,6
MBA1035.0102.0426.2016.02.14	MBA1035	Black_AA	Not_Hispanic_Latino	2_suppressed	uganda_2	NA	79	male	174	54	17,83590963	579	235	0	3053	1192,25	2427,94
MBA1041.0053.0242.2016.02.14	MBA1041	Black_AA	Not_Hispanic_Latino	2_suppressed	uganda_2	NA	51	female	172	81	27,37966468	678	106	0	3046	1070,46	1107,89
MBA1052.0009.0451.2016.02.14	MBA1052	Black_AA	Not_Hispanic_Latino	2_suppressed	uganda_2	NA	51	female	163	62	23,33546614	421	7	5	3058	1288,58	1953,92
MBA1071.0011.0202.2016.02.14	MBA1071	Black_AA	Not_Hispanic_Latino	2_suppressed	uganda_2	NA	48	female	161	56	21,60410478	467	238	0	2884	1835,76	2139,73
MBA1074.0058.0247.2016.02.14	MBA1074	Black_AA	Not_Hispanic_Latino	2_suppressed	uganda_2	NA	49	male	170	63	21,79930796	466	86	3	2939	945,88	1163,45
MBA1082.0023.0463.2016.02.14	MBA1082	Black_AA	Not_Hispanic_Latino	2_suppressed	uganda_2	NA	51	female	170	81	28,02768166	630	147	0	2803	1683,48	2997,84
MBA1084.0114.0303.2016.02.14	MBA1084	Black_AA	Not_Hispanic_Latino	2_suppressed	uganda_2	NA	44	female	154	63	26,56434475	400	106	0	2890	1337,33	2420,99
MBA1090.0003.0194.2016.02.14	MBA1090	Black_AA	Not_Hispanic_Latino	2_suppressed	uganda_2	NA	45	female	171	66	22,5710475	662	242	3	2823	1407,61	1309,91
MBA1095.0090.0279.2016.02.14	MBA1095	Black_AA	Not_Hispanic_Latino	2_suppressed	uganda_2	NA	46	female	150	43	19,11111111	358	107	3	2847	1369,32	1328,8
MBA1096.0060.0249.2016.02.14	MBA1096	Black_AA	Not_Hispanic_Latino	2_suppressed	uganda_2	NA	47	female	157	43	17,44492677	554	132	0	2866	1657,68	6949,8
MBA1099.0066.0255.2016.02.14	MBA1099	Black_AA	Not_Hispanic_Latino	2_suppressed	uganda_2	NA	42	male	169	55	19,25702882	305	122	5	2847	1155,49	4743,31
MBA1100.0027.0386.2016.02.14	MBA1100	Black_AA	Not_Hispanic_Latino	2_suppressed	uganda_2	NA	43	female	164	65	24,1671624	375	103	0	2824	1186,77	2048,58
MBA1101.0149.0338.2016.02.14	MBA1101	Black_AA	Not_Hispanic_Latino	2_suppressed	uganda_2	NA	50	male	179	64	19,97440779	294	41	0	2707	1003,52	2316,07
MBA1103.0026.0385.2016.02.14	MBA1103	Black_AA	Not_Hispanic_Latino	2_suppressed	uganda_2	NA	60	female	158	62	24,8357635	433	227	0	2703	1440,39	4005,51
MBA1111.0139.0328.2016.02.14	MBA1111	Black_AA	Not_Hispanic_Latino	2_suppressed	uganda_2	NA	45	female	172	77	26,02758248	614	54	0	2823	1487	2341,95
MBA1133.0041.0453.2016.02.14	MBA1133	Black_AA	Not_Hispanic_Latino	2_suppressed	uganda_2	NA	40	male	167	58	20,79672989	471	18	5	2802	1069,81	7333,41
MBA1135.0140.0329.2016.02.14	MBA1135	Black_AA	Not_Hispanic_Latino	2_suppressed	uganda_2	NA	48	male	168	60	21,2585034	170	124	0	2718	1649,53	6077,56
MBA1139.0018.0445.2016.02.14	MBA1139	Black_AA	Not_Hispanic_Latino	2_suppressed	uganda_2	NA	51	male	166	50	18,14486863	405	122	1	2713	1336,27	3223,71
MBA1143.0105.0294.2016.02.14	MBA1143	Black_AA	Not_Hispanic_Latino	2_suppressed	uganda_2	NA	72	male	151	46	20,17455375	207	98	0	2719	990,62	1071,28
MBA1151.0107.0296.2016.02.14	MBA1151	Black_AA	Not_Hispanic_Latino	2_suppressed	uganda_2	NA	55	male	170	67	23,183391	487	201	5	2750	NA	NA
MBA1159.0165.0354.2016.02.14	MBA1159	Black_AA	Not_Hispanic_Latino	2_suppressed	uganda_2	NA	43	male	162	50	19,05197378	181	56	3	2745	NA	NA
MBA1163.0167.0356.2016.02.14	MBA1163	Black_AA	Not_Hispanic_Latino	2_suppressed	uganda_2	NA	49	female	156	50	20,54569362	693	183	3	2631	1491,95	2218,05
MBA1181.0126.0315.2016.02.14	MBA1181	Black_AA	Not_Hispanic_Latino	2_suppressed	uganda_2	NA	47	male	176	68	21,95247934	385	157	0	2635	1141,56	3349,47
MBA1187.0062.0251.2016.02.14	MBA1187	Black_AA	Not_Hispanic_Latino	2_suppressed	uganda_2	NA	44	male	158	50	20,02884153	334	28	3	2653	1658,44	942,3
MBA1190.0048.0237.2016.02.14	MBA1190	Black_AA	Not_Hispanic_Latino	2_suppressed	uganda_2	NA	46	female	158	61	24,43518667	283	115	0	2660	1299,92	1514,31
MBA1193.0132.0321.2016.02.14	MBA1193	Black_AA	Not_Hispanic_Latino	2_suppressed	uganda_2	NA	48	male	165	61	22,40587695	427	124	0	2673	1473,87	2405,63
MBA1199.0069.0258.2016.02.14	MBA1199	Black_AA	Not_Hispanic_Latino	2_suppressed	uganda_2	NA	45	female	162	80	30,48315806	389	167	0	2667	1224,85	697,03
MBA1202.0094.0456.2016.02.14	MBA1202	Black_AA	Not_Hispanic_Latino	2_suppressed	uganda_2	NA	41	male	186	74	21,38975604	457	97	5	2664	NA	NA
MBA1209.0101.0290.2016.02.14	MBA1209	Black_AA	Not_Hispanic_Latino	2_suppressed	uganda_2	NA	57	female	158	42	16,82422689	557	235	3	2542	2288,59	3610,32
MBA1211.0136.0325.2016.02.14	MBA1211	Black_AA	Not_Hispanic_Latino	2_suppressed	uganda_2	NA	46	female	159	52	20,56880661	475	193	0	2542	1638,89	2212,26
MBA1218.0030.0425.2016.02.14	MBA1218	Black_AA	Not_Hispanic_Latino	2_suppressed	uganda_2	NA	53	female	160	71	27,734375	540	175	0	2585	1017,48	1688,52
MBA1230.0093.0282.2016.02.14	MBA1230	Black_AA	Not_Hispanic_Latino	2_suppressed	uganda_2	NA	45	male	174	70	23,1206236	428	46	3	2581	1417,01	1196,17
MBA1237.0170.0359.2016.02.14	MBA1237	Black_AA	Not_Hispanic_Latino	2_suppressed	uganda_2	NA	47	female	154	54	22,76943835	540	137	0	2477	1952,11	1457,4
MBA1241.0022.0419.2016.02.14	MBA1241	Black_AA	Not_Hispanic_Latino	2_suppressed	uganda_2	NA	46	female	154	81	34,15415753	659	135	0	2462	1236,8	1251,51
MBA1248.0070.0259.2016.02.14	MBA1248	Black_AA	Not_Hispanic_Latino	2_suppressed	uganda_2	NA	49	female	165	86	31,58861341	662	80	3	2457	1512,78	4314,81
MBA1251.0033.0467.2016.02.14	MBA1251	Black_AA	Not_Hispanic_Latino	2_suppressed	uganda_2	NA	44	male	162	54	20,57613169	325	18	0	2490	858,05	1789,26
MBA1260.0158.0347.2016.02.14	MBA1260	Black_AA	Not_Hispanic_Latino	2_suppressed	uganda_2	NA	46	female	163	71	26,72287252	504	105	0	2483	2001,37	1789,27
MBA1267.0038.0227.2016.02.14	MBA1267	Black_AA	Not_Hispanic_Latino	2_suppressed	uganda_2	NA	49	male	161	66	25,46198063	682	127	5	2467	995,27	3660,41
MBA1270.0042.0231.2016.02.14	MBA1270	Black_AA	Not_Hispanic_Latino	2_suppressed	uganda_2	NA	50	male	161	61	23,53304271	494	72	0	2458	1596,54	1200,01
MBA1271.0116.0462.2016.02.14	MBA1271	Black_AA	Not_Hispanic_Latino	2_suppressed	uganda_2	NA	50	male	170	56	19,37716263	389	129	0	2494	1927,8	2032,78
MBA1279.0162.0461.2016.02.14	MBA1279	Black_AA	Not_Hispanic_Latino	2_suppressed	uganda_2	NA	40	female	163	58	21,8299522	260	56	0	2414	1255,08	1533,54
MBA1307.0029.0372.2016.02.14	MBA1307	Black_AA	Not_Hispanic_Latino	2_suppressed	uganda_2	NA	45	male	173	60	20,04744562	323	8	0	2471	1056,76	1612,25
MBA1312.0074.0263.2016.02.14	MBA1312	Black_AA	Not_Hispanic_Latino	2_suppressed	uganda_2	NA	50	female	159	65	25,71100827	311	85	0	2373	1334,57	1197,16
MBA1317.0067.0256.2016.02.14	MBA1317	Black_AA	Not_Hispanic_Latino	2_suppressed	uganda_2	NA	47	male	182	80	24,1516725	220	52	0	2395	1337,74	2310,95
MBA1330.0050.0239.2016.02.14	MBA1330	Black_AA	Not_Hispanic_Latino	2_suppressed	uganda_2	NA	50	female	156	62	25,47666009	614	294	0	2436	1306,18	1307,03
MBA1341.0160.0349.2016.02.14	MBA1341	Black_AA	Not_Hispanic_Latino	2_suppressed	uganda_2	NA	54	male	166	61	22,13673973	470	129	0	2296	1689,65	2668,37
MBA1344.0169.0358.2016.02.14	MBA1344	Black_AA	Not_Hispanic_Latino	2_suppressed	uganda_2	NA	45	female	165	55	20,2020202	324	151	3	2324	1649,31	3221,5
MBA1355.0037.0458.2016.02.14	MBA1355	Black_AA	Not_Hispanic_Latino	2_suppressed	uganda_2	NA	54	female	158	61	24,43518667	378	93	0	2298	978,57	1320,57
MBA1363.0123.0312.2016.02.14	MBA1363	Black_AA	Not_Hispanic_Latino	2_suppressed	uganda_2	NA	62	female	158	49	19,6282647	412	116	3	2318	1884,64	4563,53
MBA1365.0171.0360.2016.02.14	MBA1365	Black_AA	Not_Hispanic_Latino	2_suppressed	uganda_2	NA	49	male	160	52	20,3125	509	214	0	2205	1137,43	2155,85
MBA1370.0034.0465.2016.02.14	MBA1370	Black_AA	Not_Hispanic_Latino	2_suppressed	uganda_2	NA	56	female	154	68	28,67262608	255	186	0	2336	1954,68	1111,02
MBA1375.0061.0250.2016.02.14	MBA1375	Black_AA	Not_Hispanic_Latino	2_suppressed	uganda_2	NA	46	male	171	55	18,80920625	132	50	5	2237	2471,02	4160,87
MBA1382.0159.0348.2016.02.14	MBA1382	Black_AA	Not_Hispanic_Latino	2_suppressed	uganda_2	NA	55	female	148	42	19,17457999	433	95	3	2275	2952,71	1622,4
MBA1385.0124.0313.2016.02.14	MBA1385	Black_AA	Not_Hispanic_Latino	2_suppressed	uganda_2	NA	50	female	166	56	20,32225287	355	79	0	2123	2272,28	2639,76
MBA1392.0134.0323.2016.02.14	MBA1392	Black_AA	Not_Hispanic_Latino	2_suppressed	uganda_2	NA	46	male	158	59	23,63403301	253	54	0	2236	1031,66	1067,18
MBA1399.0147.0336.2016.02.14	MBA1399	Black_AA	Not_Hispanic_Latino	2_suppressed	uganda_2	NA	50	male	171	62	21,20310523	342	114	0	2232	2104,11	925,12
MBA1410.0130.0379.2016.02.14	MBA1410	Black_AA	Not_Hispanic_Latino	2_suppressed	uganda_2	NA	49	male	179	69	21,5349084	188	33	1	2222	2730,55	1794,4
MBA1437.0063.0252.2016.02.14	MBA1437	Black_AA	Not_Hispanic_Latino	2_suppressed	uganda_2	NA	52	female	161	51	19,67516685	362	20	0	2092	2063,96	1615,8
MBA1460.0106.0295.2016.02.14	MBA1460	Black_AA	Not_Hispanic_Latino	2_suppressed	uganda_2	NA	55	male	162	61	23,24340802	1058	285	1	1993	1760,74	5989,02
MBA1480.0166.0355.2016.02.14	MBA1480	Black_AA	Not_Hispanic_Latino	2_suppressed	uganda_2	NA	40	male	172	57	19,26717144	666	106	0	1886	1457,88	1490,75
MBA1486.0115.0304.2016.02.14	MBA1486	Black_AA	Not_Hispanic_Latino	2_suppressed	uganda_2	NA	58	female	154	60	25,29937595	500	79	3	1783	1839,5	2927,04
MBA1488.0072.0452.2016.02.14	MBA1488	Black_AA	Not_Hispanic_Latino	2_suppressed	uganda_2	NA	49	female	160	47	18,359375	146	142	3	1906	3200	1993,48
MBA1511.0163.0352.2016.02.14	MBA1511	Black_AA	Not_Hispanic_Latino	2_suppressed	uganda_2	NA	51	male	157	62	25,15315023	257	132	0	1716	872,85	1485,35
MBA1515.0153.0342.2016.02.14	MBA1515	Black_AA	Not_Hispanic_Latino	2_suppressed	uganda_2	NA	49	male	186	62	17,92114695	397	198	5	1664	1528,9	4719,14
MBA4041.0044.0449.2016.02.14	MBA4041	Black_AA	Not_Hispanic_Latino	1_hiv_negative	uganda_2	NA	68	female	153	53	22,64086462	NA	NA	NA	NA	1102,71	1768,39
MBA4043.0059.0248.2016.02.14	MBA4043	Black_AA	Not_Hispanic_Latino	1_hiv_negative	uganda_2	NA	77	male	157	47	19,06771066	NA	NA	NA	NA	1848,2	1748,51
MBA4045.0157.0346.2016.02.14	MBA4045	Black_AA	Not_Hispanic_Latino	1_hiv_negative	uganda_2	NA	55	female	157	61	24,74745426	NA	NA	NA	NA	NA	NA
MBA4047.0012.0203.2016.02.14	MBA4047	Black_AA	Not_Hispanic_Latino	1_hiv_negative	uganda_2	NA	52	male	171	80	27,35884546	NA	NA	NA	NA	1030,83	1624,16
MBA4050.0028.0434.2016.02.14	MBA4050	Black_AA	Not_Hispanic_Latino	1_hiv_negative	uganda_2	NA	47	female	159	60	23,7332384	NA	NA	NA	NA	1701,28	607,15
MBA4052.0118.0457.2016.02.14	MBA4052	Black_AA	Not_Hispanic_Latino	1_hiv_negative	uganda_2	NA	50	male	172	51	17,23904813	NA	NA	NA	NA	1804,75	4639,84
MBA4053.0057.0246.2016.02.14	MBA4053	Black_AA	Not_Hispanic_Latino	1_hiv_negative	uganda_2	NA	45	male	176	61	19,69266529	NA	NA	NA	NA	1112,46	5496,85
MBA4057.0133.0322.2016.02.14	MBA4057	Black_AA	Not_Hispanic_Latino	1_hiv_negative	uganda_2	NA	43	male	165	52	19,10009183	NA	NA	NA	NA	1719,03	1220,28
MBA4061.0010.0201.2016.02.14	MBA4061	Black_AA	Not_Hispanic_Latino	1_hiv_negative	uganda_2	NA	46	female	162	84	32,00731596	NA	NA	NA	NA	1087,04	882,05
MBA4062.0079.0393.2016.02.14	MBA4062	Black_AA	Not_Hispanic_Latino	1_hiv_negative	uganda_2	NA	58	female	147	52	24,06404739	NA	NA	NA	NA	1597,51	1282,71
MBA4063.0100.0289.2016.02.14	MBA4063	Black_AA	Not_Hispanic_Latino	1_hiv_negative	uganda_2	NA	63	female	164	86	31,97501487	NA	NA	NA	NA	921,04	1895,9
MBA4066.0142.0430.2016.02.14	MBA4066	Black_AA	Not_Hispanic_Latino	1_hiv_negative	uganda_2	NA	50	male	167	55	19,72103697	NA	NA	NA	NA	1384,93	1830,31
MBA4067.0104.0293.2016.02.14	MBA4067	Black_AA	Not_Hispanic_Latino	1_hiv_negative	uganda_2	NA	53	male	161	54	20,83252961	NA	NA	NA	NA	1032,59	1699,16
MBA4068.0007.0198.2016.02.14	MBA4068	Black_AA	Not_Hispanic_Latino	1_hiv_negative	uganda_2	NA	45	male	174	70	23,1206236	NA	NA	NA	NA	964,19	488,91
MBA4069.0004.0195.2016.02.14	MBA4069	Black_AA	Not_Hispanic_Latino	1_hiv_negative	uganda_2	NA	46	female	164	56	20,82093992	NA	NA	NA	NA	1192,45	659,17
MBA4070.0086.0478.2016.02.14	MBA4070	Black_AA	Not_Hispanic_Latino	1_hiv_negative	uganda_2	NA	50	female	156	70	28,76397107	NA	NA	NA	NA	1356,43	3330,55
MBA4072.0161.0350.2016.02.14	MBA4072	Black_AA	Not_Hispanic_Latino	1_hiv_negative	uganda_2	NA	46	female	158	86	34,44960743	NA	NA	NA	NA	1004,71	931,8
MBA4074.0078.0267.2016.02.14	MBA4074	Black_AA	Not_Hispanic_Latino	1_hiv_negative	uganda_2	NA	45	male	157	51	20,69049454	NA	NA	NA	NA	1083,28	3723,19
MBA4076.0016.0207.2016.02.14	MBA4076	Black_AA	Not_Hispanic_Latino	1_hiv_negative	uganda_2	NA	46	male	172	60	20,2812331	NA	NA	NA	NA	862,03	2082,01
MBA4078.0151.0340.2016.02.14	MBA4078	Black_AA	Not_Hispanic_Latino	1_hiv_negative	uganda_2	NA	56	male	161	48	18,5178041	NA	NA	NA	NA	1232,34	4499,78
MBA4080.0065.0254.2016.02.14	MBA4080	Black_AA	Not_Hispanic_Latino	1_hiv_negative	uganda_2	NA	46	male	171	70	23,93898977	NA	NA	NA	NA	1095,83	2866,5
MBA4081.0052.0241.2016.02.14	MBA4081	Black_AA	Not_Hispanic_Latino	1_hiv_negative	uganda_2	NA	55	female	161	62	23,91883029	NA	NA	NA	NA	1213,63	1918,88
MBA4082.0032.0221.2016.02.14	MBA4082	Black_AA	Not_Hispanic_Latino	1_hiv_negative	uganda_2	NA	70	male	159	54	21,35991456	NA	NA	NA	NA	1078,28	1903,64
MBA4086.0110.0299.2016.02.14	MBA4086	Black_AA	Not_Hispanic_Latino	1_hiv_negative	uganda_2	NA	60	female	163	60	22,58270917	NA	NA	NA	NA	969,29	419,31
MBA4087.0155.0344.2016.02.14	MBA4087	Black_AA	Not_Hispanic_Latino	1_hiv_negative	uganda_2	NA	44	female	156	75	30,81854043	NA	NA	NA	NA	2437,13	924,86
MBA4089.0141.0330.2016.02.14	MBA4089	Black_AA	Not_Hispanic_Latino	1_hiv_negative	uganda_2	NA	54	male	159	53	20,96436059	NA	NA	NA	NA	1355,61	1872,86
MBA4092.0008.0199.2016.02.14	MBA4092	Black_AA	Not_Hispanic_Latino	1_hiv_negative	uganda_2	NA	54	female	159	51	20,17325264	NA	NA	NA	NA	1672	1722,16
MBA4095.0002.0193.2016.02.14	MBA4095	Black_AA	Not_Hispanic_Latino	1_hiv_negative	uganda_2	NA	46	male	162	55	20,95717116	NA	NA	NA	NA	1197,35	5957,73
MBA4096.0145.0334.2016.02.14	MBA4096	Black_AA	Not_Hispanic_Latino	1_hiv_negative	uganda_2	NA	54	female	157	51	20,69049454	NA	NA	NA	NA	1162,61	1588,44
MBA4102.0154.0343.2016.02.14	MBA4102	Black_AA	Not_Hispanic_Latino	1_hiv_negative	uganda_2	NA	40	male	160	48	18,75	NA	NA	NA	NA	899,82	1533,05
MBA4103.0128.0317.2016.02.14	MBA4103	Black_AA	Not_Hispanic_Latino	1_hiv_negative	uganda_2	NA	45	male	165	69	25,34435262	NA	NA	NA	NA	930,67	667,69
MBA4106.0168.0357.2016.02.14	MBA4106	Black_AA	Not_Hispanic_Latino	1_hiv_negative	uganda_2	NA	49	female	172	66	22,30935641	NA	NA	NA	NA	897,46	2002,14
MBA4107.0138.0327.2016.02.14	MBA4107	Black_AA	Not_Hispanic_Latino	1_hiv_negative	uganda_2	NA	52	male	179	68	21,22280828	NA	NA	NA	NA	1057,53	2446,8
MBA4108.0099.0288.2016.02.14	MBA4108	Black_AA	Not_Hispanic_Latino	1_hiv_negative	uganda_2	NA	45	male	172	57	19,26717144	NA	NA	NA	NA	823,58	3261,34
MBA4109.0073.0262.2016.02.14	MBA4109	Black_AA	Not_Hispanic_Latino	1_hiv_negative	uganda_2	NA	50	male	169	63	22,05805119	NA	NA	NA	NA	1251,77	1701,7
MBA4111.0036.0459.2016.02.14	MBA4111	Black_AA	Not_Hispanic_Latino	1_hiv_negative	uganda_2	NA	56	female	155	59	24,55775234	NA	NA	NA	NA	1617,8	1732,71
MBA4112.0005.0196.2016.02.14	MBA4112	Black_AA	Not_Hispanic_Latino	1_hiv_negative	uganda_2	NA	42	female	152	59	25,5367036	NA	NA	NA	NA	NA	NA
MBA4113.0137.0396.2016.02.14	MBA4113	Black_AA	Not_Hispanic_Latino	1_hiv_negative	uganda_2	NA	57	male	159	63	24,91990032	NA	NA	NA	NA	1812,29	1225,91
MBA4114.0064.0253.2016.02.14	MBA4114	Black_AA	Not_Hispanic_Latino	1_hiv_negative	uganda_2	NA	50	female	145	37	17,5980975	NA	NA	NA	NA	1169,47	1301,74
MBA4115.0143.0332.2016.02.14	MBA4115	Black_AA	Not_Hispanic_Latino	1_hiv_negative	uganda_2	NA	51	female	162	55	20,95717116	NA	NA	NA	NA	1034,19	1792,99
MBA4118.0031.0466.2016.02.14	MBA4118	Black_AA	Not_Hispanic_Latino	1_hiv_negative	uganda_2	NA	50	female	169	83	29,06060712	NA	NA	NA	NA	1094,26	2714,78
MBA4119.0127.0316.2016.02.14	MBA4119	Black_AA	Not_Hispanic_Latino	1_hiv_negative	uganda_2	NA	62	male	167	65	23,30668005	NA	NA	NA	NA	1199,65	1285,92
MBA4122.0112.0301.2016.02.14	MBA4122	Black_AA	Not_Hispanic_Latino	1_hiv_negative	uganda_2	NA	68	female	156	45	18,49112426	NA	NA	NA	NA	1106,19	646,46
MBA4123.0056.0245.2016.02.14	MBA4123	Black_AA	Not_Hispanic_Latino	1_hiv_negative	uganda_2	NA	53	male	168	50	17,7154195	NA	NA	NA	NA	1899,99	635,66
MBA4126.0150.0339.2016.02.14	MBA4126	Black_AA	Not_Hispanic_Latino	1_hiv_negative	uganda_2	NA	45	male	171	48	16,41530727	NA	NA	NA	NA	NA	NA
MBA4127.0021.0417.2016.02.14	MBA4127	Black_AA	Not_Hispanic_Latino	1_hiv_negative	uganda_2	NA	40	male	157	49	19,8791026	NA	NA	NA	NA	413,15	1118,45
MBA4131.0006.0197.2016.02.14	MBA4131	Black_AA	Not_Hispanic_Latino	1_hiv_negative	uganda_2	NA	52	male	174	58	19,15708812	NA	NA	NA	NA	2102,42	1528,63
MBA4132.0051.0240.2016.02.14	MBA4132	Black_AA	Not_Hispanic_Latino	1_hiv_negative	uganda_2	NA	44	female	161	58	22,37567995	NA	NA	NA	NA	1102,2	1307,47
MBA4133.0135.0324.2016.02.14	MBA4133	Black_AA	Not_Hispanic_Latino	1_hiv_negative	uganda_2	NA	46	female	154	70	29,51593861	NA	NA	NA	NA	1036,77	697,22
MBA4136.0020.0464.2016.02.14	MBA4136	Black_AA	Not_Hispanic_Latino	1_hiv_negative	uganda_2	NA	52	male	163	79	29,73390041	NA	NA	NA	NA	1649,95	3028,43
MBA4138.0068.0257.2016.02.14	MBA4138	Black_AA	Not_Hispanic_Latino	1_hiv_negative	uganda_2	NA	51	male	160	75	29,296875	NA	NA	NA	NA	1747,2	1625,39
MBA4140.0015.0206.2016.02.14	MBA4140	Black_AA	Not_Hispanic_Latino	1_hiv_negative	uganda_2	NA	50	male	155	41	17,06555671	NA	NA	NA	NA	1177,16	2964,83
226855.boston.0016.2015.11.25	226855	White	Not_Hispanic_Latino	1_hiv_negative	boston	heterosexual	55	male	175	95	31,02040816	NA	NA	NA	NA	1087,176	571,074
229075.boston.0178.2015.11.25	229075	NA	Not_Hispanic_Latino	1_hiv_negative	boston	heterosexual	23	female	166	65	23,58832922	NA	NA	NA	NA	1169,589	690,834
447537.boston.0170.2015.11.25	447537	White	Not_Hispanic_Latino	1_hiv_negative	boston	heterosexual	29	male	183	89	26,57589059	NA	NA	NA	NA	1226,505	1721,316
503564.boston.0169.2015.11.25	503564	White	Not_Hispanic_Latino	1_hiv_negative	boston	heterosexual	53	male	175	116	37,87755102	NA	NA	NA	NA	1467,794	1652,108
561130.boston.0065.2015.11.25	561130	White	Not_Hispanic_Latino	4_unsuppressed	boston	MSM	53	male	178	102	32,19290494	879	879	NA	0	1488,133	1298,999
588800.boston.0068.2015.11.25	588800	White	Not_Hispanic_Latino	4_unsuppressed	boston	MSM	66	male	175	70	22,85714286	574	375	NA	0	1197,014	2258,35
629356.boston.0076.2015.11.25	629356	Black_AA	Not_Hispanic_Latino	2_suppressed	boston	MSM	48	male	168	61	21,61281179	949	439	Atripla	1312	1645,783	4306,981
765828.boston.0089.2015.11.25	765828	White	Not_Hispanic_Latino	2_suppressed	boston	MSM	29	male	170	57	19,72318339	798	798	Elvitegravir Cobicistat Emtricitabine Tenofovir	25	1334,458	1396,013
772512.boston.0090.2015.11.25	772512	Black_AA	Not_Hispanic_Latino	1_hiv_negative	boston	heterosexual	30	female	168	110	38,9739229	NA	NA	NA	NA	1072,879	780,329
826391.boston.0177.2015.11.25	826391	White	Not_Hispanic_Latino	1_hiv_negative	boston	heterosexual	22	male	168	73	25,86451247	NA	NA	NA	NA	834,999	514,779
849016.boston.0176.2015.11.25	849016	Black_AA	Not_Hispanic_Latino	2_suppressed	boston	MSM	52	male	185	82	23,95909423	625	625	Ritonavir Emtricitabine Tenofovir Darunavir	NA	701,15	5124,224
872569.boston.0179.2015.11.25	872569	White	Not_Hispanic_Latino	1_hiv_negative	boston	heterosexual	23	male	196	80	20,82465639	NA	NA	NA	NA	687,733	988,323
136109.048.0334.2018.12.15	136109	Varied	Hispanic_Latino	1_hiv_negative	boston	MSM	35	male	180	71	21,91358025	NA	NA	NA	NA	1431,94	797,46
137787.006.0293.2018.12.15	137787	White	Not_Hispanic_Latino	4_unsuppressed	boston	heterosexual	44	male	183	73	21,79820239	581	581	NA	0	1468,13	1226,69
186400.027.0314.2018.12.15	186400	White	Hispanic_Latino	4_unsuppressed	boston	heterosexual	49	female	NA	71	NA	264	NA	NA	0	1355,131	1991,881
207722.029.0316.2018.12.15	207722	White	Not_Hispanic_Latino	4_unsuppressed	boston	MSM	37	male	170	75	25,95155709	45	NA	NA	0	2233,76	3998,64
221355.060.0345.2018.12.15	221355	NA	NA	1_hiv_negative	boston	MSM	53	male	185	84	24,54346238	NA	NA	NA	NA	NA	NA
225794.001.0288.2018.12.15	225794	White	Not_Hispanic_Latino	1_hiv_negative	boston	heterosexual	47	male	188	90	25,46401086	NA	NA	NA	NA	1701,24	957,52
235185.033.0320.2018.12.15	235185	Black_AA	Not_Hispanic_Latino	4_unsuppressed	boston	MSM	53	male	170	99	34,25605536	NA	NA	NA	0	1043,28	757,98
236512.015.0302.2018.12.15	236512	White	Not_Hispanic_Latino	1_hiv_negative	boston	heterosexual	50	male	165	93	34,15977961	NA	NA	NA	NA	1795,65	521,93
240884.013.0300.2018.12.15	240884	Black_AA	Not_Hispanic_Latino	1_hiv_negative	boston	heterosexual	47	female	170	118	40,83044983	NA	NA	NA	NA	1028,57	5748,72
241367.042.0329.2018.12.15	241367	White	Not_Hispanic_Latino	1_hiv_negative	boston	MSM	66	male	168	88	31,17913832	NA	NA	NA	NA	1431,17	5013,92
243736.036.0323.2018.12.15	243736	Black_AA	Not_Hispanic_Latino	2_suppressed	boston	heterosexual	63	male	168	82	29,05328798	611	NA	Tivicay (Dolutegravir) Descovy (Emtricitabine/Tenofovir Alafenamide)	2409	1142,02	3029,39
276693.051.0337.2018.12.15	276693	White	Not_Hispanic_Latino	2_suppressed	boston	MSM	52	male	183	68	20,30517483	823	NA	Prescobix Descovy	NA	NA	NA
282036.026.0313.2018.12.15	282036	Asian	Not_Hispanic_Latino	1_hiv_negative	boston	heterosexual	43	male	183	75	22,39541342	NA	NA	NA	NA	1120,46	1141,98
298053.032.0319.2018.12.15	298053	White	Not_Hispanic_Latino	1_hiv_negative	boston	MSM	40	male	175	78	25,46938776	NA	NA	NA	NA	1596,53	1031,7
319820.035.0322.2018.12.15	319820	White	Not_Hispanic_Latino	1_hiv_negative	boston	MSM	50	male	188	100	28,29334541	NA	NA	NA	NA	1432,96	1350,17
354109.012.0299.2018.12.15	354109	White	Not_Hispanic_Latino	1_hiv_negative	boston	heterosexual	59	male	175	107	34,93877551	NA	NA	NA	NA	1039,49	1007,34
356403.053.0339.2018.12.15	356403	White	Not_Hispanic_Latino	2_suppressed	boston	heterosexual	63	male	183	86	25,68007405	436	NA	Prezista (Darunavir) Norvir (Ritonavir) Descovy (Emtricitabine/Tenofovir Alafenamide)	5110	1188,43	1101,82
364485.002.0289.2018.12.15	364485	Black_AA	Not_Hispanic_Latino	1_hiv_negative	boston	heterosexual	48	male	183	93	27,77031264	NA	NA	NA	NA	1102,66	1223,4
373167.021.0308.2018.12.15	373167	White	Not_Hispanic_Latino	1_hiv_negative	boston	heterosexual	59	male	173	109	36,41952621	NA	NA	NA	NA	1171,98	767,59
395379.010.0297.2018.12.15	395379	White	Not_Hispanic_Latino	1_hiv_negative	boston	heterosexual	42	female	163	57	21,45357371	826	402	NA	NA	1027,42	1767,89
402235.052.0338.2018.12.15	402235	White	Not_Hispanic_Latino	1_hiv_negative	boston	MSM	52	male	175	83	27,10204082	NA	NA	NA	NA	1010,44	395,51
411794.028.0315.2018.12.15	411794	White	Not_Hispanic_Latino	1_hiv_negative	boston	heterosexual	50	male	175	86	28,08163265	NA	NA	NA	NA	1033,86	1344,36
416151.055.0340.2018.12.15	416151	White	Not_Hispanic_Latino	1_hiv_negative	boston	MSM	54	male	170	73	25,25951557	NA	NA	NA	NA	1989,42	446,03
420641.004.0291.2018.12.15	420641	White	Not_Hispanic_Latino	1_hiv_negative	boston	heterosexual	58	male	175	62	20,24489796	NA	NA	NA	NA	1493,45	2287,33
423443.005.0292.2018.12.15	423443	Black_AA	Not_Hispanic_Latino	1_hiv_negative	boston	heterosexual	56	male	175	91	29,71428571	1131	1131	NA	NA	1099,43	894,47
445474.025.0312.2018.12.15	445474	White	Not_Hispanic_Latino	1_hiv_negative	boston	heterosexual	54	male	180	86	26,54320988	NA	NA	NA	NA	1208,49	716,7
453551.040.0327.2018.12.15	453551	Black_AA	Not_Hispanic_Latino	2_suppressed	boston	heterosexual	60	male	178	95	29,98358793	578	NA	Reyataz Norvir Abacavir Tivicay	5110	1493,49	702,67
459452.044.0331.2018.12.15	459452	White	Not_Hispanic_Latino	1_hiv_negative	boston	MSM	82	male	183	102	30,45776225	NA	NA	NA	NA	1253,53	1078,47
467375.007.0294.2018.12.15	467375	White	Not_Hispanic_Latino	1_hiv_negative	boston	heterosexual	54	female	152	50	21,64127424	NA	NA	NA	NA	1885,41	829,5
471179.003.0290.2018.12.15	471179	White	Not_Hispanic_Latino	1_hiv_negative	boston	heterosexual	55	male	173	66	22,05219018	685	685	NA	NA	1899,575	621,458
492275.058.0343.2018.12.15	492275	AmericanIndian_Alaska	Hispanic_Latino	1_hiv_negative	boston	MSM	54	male	170	72	24,91349481	NA	NA	NA	NA	NA	NA
570298.041.0328.2018.12.15	570298	White	Not_Hispanic_Latino	1_hiv_negative	boston	MSM	41	male	175	86	28,08163265	NA	NA	NA	NA	1507,83	688,9
574541.045.0332.2018.12.15	574541	White	Not_Hispanic_Latino	1_hiv_negative	boston	MSM	73	male	170	70	24,22145329	NA	NA	NA	NA	1511,8	794,56
576662.030.0317.2018.12.15	576662	White	Not_Hispanic_Latino	1_hiv_negative	boston	heterosexual	62	female	173	80	26,7299275	1277	1277	NA	NA	1327,29	1169,74
578598.017.0304.2018.12.15	578598	White	Not_Hispanic_Latino	1_hiv_negative	boston	heterosexual	51	male	180	100	30,86419753	NA	NA	NA	NA	1624,72	966,38
580176.038.0325.2018.12.15	580176	White	Not_Hispanic_Latino	1_hiv_negative	boston	MSM	55	male	183	82	24,48565201	NA	NA	NA	NA	1289,87	2710,38
588443.031.0318.2018.12.15	588443	White	Not_Hispanic_Latino	1_hiv_negative	boston	MSM	55	male	185	91	26,58875091	NA	NA	NA	NA	1225,33	1427,02
588873.064.0349.2018.12.15	588873	White	Not_Hispanic_Latino	1_hiv_negative	boston	MSM	36	male	175	77	25,14285714	NA	NA	NA	NA	1244,17	476,31
612872.019.0306.2018.12.15	612872	White	Not_Hispanic_Latino	2_suppressed	boston	MSM	63	male	175	91	29,71428571	588	332	Atripla	NA	1659,83	2497,17
667045.043.0330.2018.12.15	667045	White	Not_Hispanic_Latino	1_hiv_negative	boston	MSM	54	male	178	95	29,98358793	NA	NA	NA	NA	1131,64	1074,33
675294.009.0296.2018.12.15	675294	White	Not_Hispanic_Latino	1_hiv_negative	boston	heterosexual	51	male	180	95	29,32098765	NA	NA	NA	NA	1009,12	491,32
684908.056.0341.2018.12.15	684908	White	Not_Hispanic_Latino	1_hiv_negative	boston	MSM	56	male	170	68	23,52941176	NA	NA	NA	NA	1239,62	1275,8
714983.057.0342.2018.12.15	714983	White	Hispanic_Latino	1_hiv_negative	boston	MSM	29	male	191	80	21,92922343	NA	NA	NA	NA	1954,65	2304,16
720750.034.0321.2018.12.15	720750	White	Not_Hispanic_Latino	2_suppressed	boston	heterosexual	54	male	168	77	27,28174603	429	NA	Truvada (Emtricitabine/Tenofovir Disoproxil Fumarate) Descovy (Emtricitabine/Tenofovir Alafenamide)	NA	1155,26	976,33
774051.062.0347.2018.12.15	774051	Asian	Hispanic_Latino	1_hiv_negative	boston	MSM	30	male	178	70	22,09317005	NA	NA	NA	NA	1105,4	1437,3
821034.039.0326.2018.12.15	821034	White	Not_Hispanic_Latino	2_suppressed	boston	heterosexual	59	female	163	80	30,1102789	813	NA	Tivicay Truvada	3489	1431,25	2745,66
822655.037.0324.2018.12.15	822655	White	Not_Hispanic_Latino	4_unsuppressed	boston	heterosexual	56	male	196	118	30,71636818	27	NA	NA	0	1804,03	8481,13
823946.047.0333.2018.12.15	823946	Black_AA	Not_Hispanic_Latino	2_suppressed	boston	heterosexual	63	female	168	89	31,53344671	744	NA	Prezista (Darunavir) Norvir (Ritonavir) Descovy (Emtricitabine/Tenofovir Alafenamide)	NA	1442,24	911,84
850240.022.0309.2018.12.15	850240	White	Not_Hispanic_Latino	1_hiv_negative	boston	MSM	55	male	175	72	23,51020408	NA	NA	NA	NA	1253,29	1146,55
851204.014.0301.2018.12.15	851204	White	Not_Hispanic_Latino	1_hiv_negative	boston	heterosexual	39	male	193	85	22,81940455	NA	NA	NA	NA	1241,97	504,62
853781.063.0348.2018.12.15	853781	White	Not_Hispanic_Latino	1_hiv_negative	boston	MSM	47	male	178	109	34,40222194	NA	NA	NA	NA	1008,39	544,32
857829.018.0305.2018.12.15	857829	White	Not_Hispanic_Latino	2_suppressed	boston	MSM	56	male	183	82	24,48565201	674	581	Genvoya (Elvitegravir/Cobicistat/Emtricitabine/Tenofovir Alafenamide)	1630	1818,029	1731,844
883092.049.0335.2018.12.15	883092	Varied	Not_Hispanic_Latino	1_hiv_negative	boston	MSM	55	male	180	71	21,91358025	NA	NA	NA	NA	1403,79	1313,44
909074.024.0311.2018.12.15	909074	Asian	Not_Hispanic_Latino	1_hiv_negative	boston	heterosexual	48	male	165	67	24,6097337	186	186	NA	NA	949,38	812,72
918320.061.0346.2018.12.15	918320	White	Not_Hispanic_Latino	1_hiv_negative	boston	MSM	31	male	175	73	23,83673469	NA	NA	NA	NA	923,38	748,37
938150.059.0344.2018.12.15	938150	White	Not_Hispanic_Latino	1_hiv_negative	boston	MSM	39	male	170	68	23,52941176	NA	NA	NA	NA	1041,22	681,48
945496.008.0295.2018.12.15	945496	White	Not_Hispanic_Latino	1_hiv_negative	boston	heterosexual	60	male	183	91	27,17310162	NA	NA	NA	NA	788,24	596,1
948983.050.0336.2018.12.15	948983	White	Not_Hispanic_Latino	1_hiv_negative	boston	MSM	34	male	180	102	31,48148148	NA	NA	NA	NA	1422,02	968,35
982757.020.0307.2018.12.15	982757	White	Not_Hispanic_Latino	1_hiv_negative	boston	heterosexual	56	male	178	95	29,98358793	NA	NA	NA	NA	1609,68	956,58
985170.011.0298.2018.12.15	985170	Black_AA	Not_Hispanic_Latino	2_suppressed	boston	heterosexual	44	male	183	60	17,91633074	129	129	Stribild	1548	1361,23	1271,35
MBA1008.062.0371.2018.12.15	MBA1008	Black_AA	Not_Hispanic_Latino	2_suppressed	uganda_2	NA	46	male	170	60	20,76124567	495	70	0	3186	1455,42	959,81
MBA1073.103.0380.2018.12.15	MBA1073	Black_AA	Not_Hispanic_Latino	2_suppressed	uganda_2	NA	54	female	163	69	25,97011555	780	117	1	2937	1278,65	4428,63
MBA1144.144.0244.2018.12.15	MBA1144	Black_AA	Not_Hispanic_Latino	2_suppressed	uganda_2	NA	51	male	162	48	18,28989483	453	168	0	2729	2432,14	2302,03
MBA1215.004.0359.2018.12.15	MBA1215	Black_AA	Not_Hispanic_Latino	2_suppressed	uganda_2	NA	51	male	178	62	19,56823633	600	245	0	2565	975,45	2377,87
MBA1226.010.0360.2018.12.15	MBA1226	Black_AA	Not_Hispanic_Latino	2_suppressed	uganda_2	NA	44	female	168	59	20,90419501	1044	296	2	2564	2274,87	3728,13
MBA1240.156.0246.2018.12.15	MBA1240	Black_AA	Not_Hispanic_Latino	2_suppressed	uganda_2	NA	46	female	155	52	21,64412071	549	121	0	2462	1402,24	2326,2
MBA1284.025.0362.2018.12.15	MBA1284	Black_AA	Not_Hispanic_Latino	2_suppressed	uganda_2	NA	52	male	166	69	25,03991871	385	115	0	2379	1423,6	730,84
MBA1302.089.0375.2018.12.15	MBA1302	Black_AA	Not_Hispanic_Latino	2_suppressed	uganda_2	NA	45	female	155	47	19,56295525	262	68	0	2382	2302,28	4763,23
MBA1315.035.0365.2018.12.15	MBA1315	Black_AA	Not_Hispanic_Latino	2_suppressed	uganda_2	NA	40	male	172	63	21,29529475	310	110	0	2448	NA	NA
MBA1398.080.0374.2018.12.15	MBA1398	Black_AA	Not_Hispanic_Latino	2_suppressed	uganda_2	NA	52	male	161	63	24,30461788	829	586	0	2114	1442,68	1662
MBA1491.070.0372.2018.12.15	MBA1491	Black_AA	Not_Hispanic_Latino	2_suppressed	uganda_2	NA	48	female	160	51	19,921875	570	218	3	1888	1855,12	1424,14
MBA1509.039.0366.2018.12.15	MBA1509	Black_AA	Not_Hispanic_Latino	2_suppressed	uganda_2	NA	58	male	171	59	20,17714852	600	166	3	1714	1787,13	902,8
MBA1519.096.0377.2018.12.15	MBA1519	Black_AA	Not_Hispanic_Latino	2_suppressed	uganda_2	NA	40	male	161	54	20,83252961	573	288	1	1521	1616,83	2928,73
MBA4042.011.0361.2018.12.15	MBA4042	Black_AA	Not_Hispanic_Latino	1_hiv_negative	uganda_2	NA	51	female	163	65	24,4646016	NA	NA	NA	NA	1311,09	2297,92
MBA4046.032.0363.2018.12.15	MBA4046	Black_AA	Not_Hispanic_Latino	1_hiv_negative	uganda_2	NA	51	male	170	55	19,03114187	NA	NA	NA	NA	1398,83	2358,81
MBA4048.146.0245.2018.12.15	MBA4048	Black_AA	Not_Hispanic_Latino	1_hiv_negative	uganda_2	NA	59	male	167	48	17,21108681	NA	NA	NA	NA	1068,88	1417,84
MBA4058.049.0368.2018.12.15	MBA4058	Black_AA	Not_Hispanic_Latino	1_hiv_negative	uganda_2	NA	44	male	169	48	16,80613424	NA	NA	NA	NA	1543,41	2262,15
MBA4059.113.0242.2018.12.15	MBA4059	Black_AA	Not_Hispanic_Latino	1_hiv_negative	uganda_2	NA	61	female	153	62	26,48553975	NA	NA	NA	NA	1048,53	870,58
MBA4064.117.0243.2018.12.15	MBA4064	Black_AA	Not_Hispanic_Latino	1_hiv_negative	uganda_2	NA	48	female	152	54	23,37257618	NA	NA	NA	NA	2001,31	4808
MBA4071.098.0379.2018.12.15	MBA4071	Black_AA	Not_Hispanic_Latino	1_hiv_negative	uganda_2	NA	64	male	171	55	18,80920625	NA	NA	NA	NA	847,56	876,95
MBA4083.097.0378.2018.12.15	MBA4083	Black_AA	Not_Hispanic_Latino	1_hiv_negative	uganda_2	NA	54	female	157	46	18,66201469	NA	NA	NA	NA	1364,21	1444,96
MBA4093.033.0364.2018.12.15	MBA4093	Black_AA	Not_Hispanic_Latino	1_hiv_negative	uganda_2	NA	50	female	156	55	22,60026298	NA	NA	NA	NA	690,4	1715,28
MBA4099.045.0367.2018.12.15	MBA4099	Black_AA	Not_Hispanic_Latino	1_hiv_negative	uganda_2	NA	52	female	149	48	21,62064772	NA	NA	NA	NA	543,01	2479,14
MBA4104.091.0376.2018.12.15	MBA4104	Black_AA	Not_Hispanic_Latino	1_hiv_negative	uganda_2	NA	52	female	167	99	35,49786654	NA	NA	NA	NA	798,82	4145,49
MBA4128.059.0369.2018.12.15	MBA4128	Black_AA	Not_Hispanic_Latino	1_hiv_negative	uganda_2	NA	44	female	153	58	24,77679525	NA	NA	NA	NA	1269,59	1271,05
